# Supplementary material for: Measuring childhood maltreatment: Psychometric properties of the Norwegian version of the Maltreatment and Abuse Chronology of Exposure (MACE) scale
Source: PLoS One. 2020 Feb 27;15(2):e0229661. doi: 10.1371/journal.pone.0229661 (PMC7046287; doi:10.1371/journal.pone.0229661)
Supplement: S5 File — (SPS) [file pone.0229661.s005.sps]

* Encoding: UTF-8.

*** The syntax file provides the following scores for MACE:
***STEP 1. Subscale scores for each of 10 subscales (exposure types), with each scale ranging from 0-10 (e.g. “SUM_SEXA”)
***STEP 2. A MACE total sum score, derived at by adding the 10 subscale scores. Range 0-100 (“MACE_Sum")
***STEP 3. A multiplicity score – the number of exposure types (0-10) that exceeds clinical cut-off level as based on either clinically relevant exposure levels on 
*** corresponding CTQ subscales proposed by Bernstein and Finke (1998) or on the German MACE corrected for number of subscale items (“MACE_Multi”)
***STEP 4. A MACE total score that combines a sum of exposure score with duration of exposure ("MACE Sum_by_Duration"). Here, first, we use the same procedure as outlined in STEP 2 for the MACE total sum score 
***   to calculate a sum score for each of the 18 age levels on MACE, which gives a 0-100 scale for each age level. Next, these 18 “age-level sum scores” are added together, and the overall sum is 
***   divided by 18 to give a 0-100 scale for the MACE Sum-by-Duration score.
***STEP 5. A particular type of MACE_Duration score is calculated, defined as the number of years with exposure above clinical cut off (see Step 3) on at least one of the 10 MACE subscales, range 0-18 
***STEP 6. Two additional subscores, one for Neglect (adding scores for physical neglect and emotional neglect, 0-20 scale; “Neglect_sum”) and one for Abuse (adding scores on the other 
***   8 subscales, 0-80 scale; “Abuse_sum”)

***** STEP 0. This initial step inverts items that ask for positive experiences - items 43-46 and 53-55. This makes new variables termed e.g. "M43r"

RECODE M43_1 M43_2 M43_3 M43_4 M43_5 M43_6 M43_7 M43_8 M43_9 M43_10 M43_11 M43_12 M43_13 M43_14 
    M43_15 M43_16 M43_17 M43_18 (0=1) (1=0) INTO M43r_1 M43r_2 M43r_3 M43r_4 M43r_5 M43r_6 
    M43r_7 M43r_8 M43r_9 M43r_10 M43r_11 M43r_12 M43r_13 M43r_14 M43r_15 M43r_16 M43r_17 M43r_18.
EXECUTE.

RECODE M44_1 M44_2 M44_3 M44_4 M44_5 M44_6 M44_7 M44_8 M44_9 M44_10 M44_11 M44_12 M44_13 M44_14 
    M44_15 M44_16 M44_17 M44_18 (0=1) (1=0) INTO M44r_1 M44r_2 M44r_3 M44r_4 M44r_5 M44r_6 
    M44r_7 M44r_8 M44r_9 M44r_10 M44r_11 M44r_12 M44r_13 M44r_14 M44r_15 M44r_16 M44r_17 M44r_18.
EXECUTE.

RECODE M45_1 M45_2 M45_3 M45_4 M45_5 M45_6 M45_7 M45_8 M45_9 M45_10 M45_11 M45_12 M45_13 M45_14 
    M45_15 M45_16 M45_17 M45_18 (0=1) (1=0) INTO M45r_1 M45r_2 M45r_3 M45r_4 M45r_5 M45r_6 
    M45r_7 M45r_8 M45r_9 M45r_10 M45r_11 M45r_12 M45r_13 M45r_14 M45r_15 M45r_16 M45r_17 M45r_18.
EXECUTE.

RECODE M46_1 M46_2 M46_3 M46_4 M46_5 M46_6 M46_7 M46_8 M46_9 M46_10 M46_11 M46_12 M46_13 M46_14 
    M46_15 M46_16 M46_17 M46_18 (0=1) (1=0) INTO M46r_1 M46r_2 M46r_3 M46r_4 M46r_5 M46r_6 
    M46r_7 M46r_8 M46r_9 M46r_10 M46r_11 M46r_12 M46r_13 M46r_14 M46r_15 M46r_16 M46r_17 M46r_18.
EXECUTE.

RECODE M53_1 M53_2 M53_3 M53_4 M53_5 M53_6 M53_7 M53_8 M53_9 M53_10 M53_11 M53_12 M53_13 M53_14 
    M53_15 M53_16 M53_17 M53_18 (0=1) (1=0) INTO M53r_1 M53r_2 M53r_3 M53r_4 M53r_5 M53r_6 
    M53r_7 M53r_8 M53r_9 M53r_10 M53r_11 M53r_12 M53r_13 M53r_14 M53r_15 M53r_16 M53r_17 M53r_18.
EXECUTE.

RECODE M54_1 M54_2 M54_3 M54_4 M54_5 M54_6 M54_7 M54_8 M54_9 M54_10 M54_11 M54_12 M54_13 M54_14 
    M54_15 M54_16 M54_17 M54_18 (0=1) (1=0) INTO M54r_1 M54r_2 M54r_3 M54r_4 M54r_5 M54r_6 
    M54r_7 M54r_8 M54r_9 M54r_10 M54r_11 M54r_12 M54r_13 M54r_14 M54r_15 M54r_16 M54r_17 M54r_18.
EXECUTE.

RECODE M55_1 M55_2 M55_3 M55_4 M55_5 M55_6 M55_7 M55_8 M55_9 M55_10 M55_11 M55_12 M55_13 M55_14 
    M55_15 M55_16 M55_17 M55_18 (0=1) (1=0) INTO M55r_1 M55r_2 M55r_3 M55r_4 M55r_5 M55r_6 
    M55r_7 M55r_8 M55r_9 M55r_10 M55r_11 M55r_12 M55r_13 M55r_14 M55r_15 M55r_16 M55r_17 M55r_18.
EXECUTE.

COMPUTE M55total_r=M55r_18 + M55r_17 + M55r_16 + M55r_15 + M55r_14 + M55r_13 + M55r_12 + M55r_11 + 
    M55r_10 + M55r_9 + M55r_8 + M55r_7 + M55r_6 + M55r_5 + M55r_4 + M55r_3 + M55r_2 + M55r_1.
EXECUTE.

RECODE M55total_r (0=0) (1 thru 18=1) INTO M55r.
EXECUTE.

COMPUTE M54total_r=M54r_18 + M54r_17 + M54r_16 + M54r_15 + M54r_14 + M54r_13 + M54r_12 + M54r_11 + 
    M54r_10 + M54r_9 + M54r_8 + M54r_7 + M54r_6 + M54r_5 + M54r_4 + M54r_3 + M54r_2 + M54r_1.
EXECUTE.

RECODE M54total_r (0=0) (1 thru 18=1) INTO M54r.
EXECUTE.

COMPUTE M53total_r=M53r_18 + M53r_17 + M53r_16 + M53r_15 + M53r_14 + M53r_13 + M53r_12 + M53r_11 + 
    M53r_10 + M53r_9 + M53r_8 + M53r_7 + M53r_6 + M53r_5 + M53r_4 + M53r_3 + M53r_2 + M53r_1.
EXECUTE.

RECODE M53total_r (0=0) (1 thru 18=1) INTO M53r.
EXECUTE.

COMPUTE M43total_r=M43r_18 + M43r_17 + M43r_16 + M43r_15 + M43r_14 + M43r_13 + M43r_12 + M43r_11 + 
    M43r_10 + M43r_9 + M43r_8 + M43r_7 + M43r_6 + M43r_5 + M43r_4 + M43r_3 + M43r_2 + M43r_1.
EXECUTE.

RECODE M43total_r (0=0) (1 thru 18=1) INTO M43r.
EXECUTE.

COMPUTE M44total_r=M44r_18 + M44r_17 + M44r_16 + M44r_15 + M44r_14 + M44r_13 + M44r_12 + M44r_11 + 
    M44r_10 + M44r_9 + M44r_8 + M44r_7 + M44r_6 + M44r_5 + M44r_4 + M44r_3 + M44r_2 + M44r_1.
EXECUTE.

RECODE M44total_r (0=0) (1 thru 18=1) INTO M44r.
EXECUTE.

COMPUTE M45total_r=M45r_18 + M45r_17 + M45r_16 + M45r_15 + M45r_14 + M45r_13 + M45r_12 + M45r_11 + 
    M45r_10 + M45r_9 + M45r_8 + M45r_7 + M45r_6 + M45r_5 + M45r_4 + M45r_3 + M45r_2 + M45r_1.
EXECUTE.

RECODE M45total_r (0=0) (1 thru 18=1) INTO M45r.
EXECUTE.

COMPUTE M46total_r=M46r_18 + M46r_17 + M46r_16 + M46r_15 + M46r_14 + M46r_13 + M46r_12 + M46r_11 + 
    M46r_10 + M46r_9 + M46r_8 + M46r_7 + M46r_6 + M46r_5 + M46r_4 + M46r_3 + M46r_2 + M46r_1.
EXECUTE.

RECODE M46total_r (0=0) (1 thru 18=1) INTO M46r.
EXECUTE.

**** STEP 1 Subscale scores. For each of the 10 subscales, these procedures produce a score on a 0-10 scale

*** 1a First, raw total scores are computed for each subscale

COMPUTE PVA=M1 + M2 + M3 + M4. 
EXECUTE.
COMPUTE PNVEA=M5 + M41 + M50 + M51 +M52. 
EXECUTE.
COMPUTE PPA=M6 + M7 + M8 + M9 + M10 + M11. 
EXECUTE.
COMPUTE EN=M39 + M40 + M42 + M43r + M44r + M54r + M55r. 
EXECUTE.
COMPUTE PN=M45r + M46r + M47 + M48 + M49 + M53r.  
EXECUTE.
COMPUTE WITP=M23 + M24 + M25 + M26 + M27 + M28. 
EXECUTE.
COMPUTE WITS=M15 + M16 + M17 + M18 + M19. 
EXECUTE.
COMPUTE PEERE=M29 + M30 + M31 + M32. 
EXECUTE.
COMPUTE PEERP=M33 + M34 + M35 + M36. 
EXECUTE.
COMPUTE SEXA=M12 + M13 + M14 + M20 + M21 + M22 + M37 + M38. 
EXECUTE.

*** 1b Next, for each subscale, the raw scores are converted into a 0-10 scale

RECODE PVA (0=0) (1=2.5) (2=5) (3=7.5) (4=10) INTO SUM_PVA. 
EXECUTE.  
RECODE PNVEA (0=0) (1=2) (2=4) (3=6) (4=8) (5=10) INTO SUM_PNVEA. 
EXECUTE.  
RECODE PPA (0=0) (1=1.666666666666666) (2=3.333333333333333333) (3=5) (4=6.6666666666) (5=8.33333333333333) (6=10) INTO SUM_PPA. 
EXECUTE.  
RECODE EN (0=0) (1=1.428571429) (2=2.857142857) (3=4.285714286) (4=5.714285714) (5=7.142857143) (6=8.571428571) (7=10)  INTO SUM_EN. 
EXECUTE.  
RECODE PN (0=0) (1=1.666666666666666) (2=3.333333333333333333) (3=5) (4=6.6666666666) (5=8.33333333333333) (6=10) INTO SUM_PN. 
EXECUTE.  
RECODE WITP (0=0) (1=1.666666666666666) (2=3.333333333333333333) (3=5) (4=6.6666666666) (5=8.33333333333333) (6=10) INTO SUM_WITP. 
EXECUTE.  
RECODE WITS  (0=0) (1=2) (2=4) (3=6) (4=8) (5=10) INTO SUM_WITS. 
EXECUTE.  
RECODE PEERE (0=0) (1=2.5) (2=5) (3=7.5) (4=10) INTO SUM_PEERE. 
EXECUTE.  
RECODE PEERP (0=0) (1=2.5) (2=5) (3=7.5) (4=10) INTO SUM_PEERP. 
EXECUTE.  
RECODE SEXA (0=0) (1=1.25) (2=2.5) (3=3.75) (4=5) (5=6.25) (6=7.5) (7=8.75) (8=10) INTO SUM_SEXA. 
EXECUTE.

*** STEP 2 Computes MACE sum score (range 0-100) by adding up scores for the 10 subscales

COMPUTE MACE_SUM=SUM_SEXA + SUM_PPA + SUM_EN + SUM_PNVEA + SUM_PN + SUM_PEERP + SUM_PEERE + SUM_WITS + SUM_WITP + SUM_PVA. 
EXECUTE.

*** STEP 3 Computes MACE Multiplicity score (range 0-10): First convert subscale scores to a 0-1 scale based on whether the scores are above or below clinical cut-off. Then sum up these dichotome scores

RECODE PVA (Lowest thru 2=0) (3 thru Highest=1) INTO MULTI_PVA. 
EXECUTE. 
RECODE PNVEA (Lowest thru 1=0) (2 thru Highest=1) INTO MULTI_PNVEA. 
EXECUTE. 
RECODE PPA (Lowest thru 2=0) (3 thru Highest=1) INTO MULTI_PPA. 
EXECUTE. 
RECODE EN (Lowest thru 4=0) (5 thru Highest=1) INTO MULTI_EN. 
EXECUTE.
RECODE PN (Lowest thru 1=0) (2 thru Highest=1) INTO MULTI_PN. 
EXECUTE. 
RECODE WITP (Lowest thru 2=0) (3 thru Highest=1) INTO MULTI_WITP. 
EXECUTE. 
RECODE WITS (Lowest thru 1=0) (2 thru Highest=1) INTO MULTI_WITS. 
EXECUTE. 
RECODE PEERE (Lowest thru 2=0) (3 thru Highest=1) INTO MULTI_PEERE. 
EXECUTE.
RECODE PEERP (Lowest thru 1=0) (2 thru Highest=1) INTO Multi_PEERP. 
EXECUTE. 
RECODE SEXA (0=0) (1 thru Highest=1) INTO MULTI_SEXA. 
EXECUTE. 

COMPUTE MACE_MULTI=MULTI_SEXA + MULTI_PPA + MULTI_EN + MULTI_PNVEA + MULTI_PN + MULTI_PEERP + MULTI_PEERE + MULTI_WITS + MULTI_WITP + MULTI_PVA. 
EXECUTE.


***STEP 4 MACE Sum by Duration score. Combines degree of exposure and duration of exposure
*** a First,for each of the 10 subscales, then, for each age (year), calcluate the raw total score.
*** b Second, convert each of these scores into a 0-10 scale.
*** c Third, for each age (year), add scores for the 10 subscales. This creates a 0-100 range age-sum-score for each age level
*** d Fourth, add together the scores from the last step above to generate a combined "MACE_Sum-by-Duration" score (and divide by 18 to get a 0-100 scale)

* 4a Exposure on each subscale (raw scores) for each year 

COMPUTE PVA_1=M1_1 + M2_1 + M3_1 + M4_1. 
EXECUTE. 
COMPUTE PVA_2=M1_2 + M2_2 + M3_2 + M4_2. 
EXECUTE. 
COMPUTE PVA_3=M1_3 + M2_3 + M3_3 + M4_3. 
EXECUTE. 
COMPUTE PVA_4=M1_4 + M2_4 + M3_4 + M4_4. 
EXECUTE. 
COMPUTE PVA_5=M1_5 + M2_5 + M3_5 + M4_5. 
EXECUTE. 
COMPUTE PVA_6=M1_6 + M2_6 + M3_6 + M4_6. 
EXECUTE.  
COMPUTE PVA_7=M1_7 + M2_7 + M3_7 + M4_7. 
EXECUTE.  
COMPUTE PVA_8=M1_8 + M2_8 + M3_8 + M4_8. 
EXECUTE.  
COMPUTE PVA_9=M1_9 + M2_9 + M3_9 + M4_9. 
EXECUTE.  
COMPUTE PVA_10=M1_10 + M2_10 + M3_10 + M4_10. 
EXECUTE.  
COMPUTE PVA_11=M1_11 + M2_11 + M3_11 + M4_11. 
EXECUTE.  
COMPUTE PVA_12=M1_12 + M2_12 + M3_12 + M4_12. 
EXECUTE.  
COMPUTE PVA_13=M1_13 + M2_13 + M3_13 + M4_13. 
EXECUTE.  
COMPUTE PVA_14=M1_14 + M2_14 + M3_14 + M4_14. 
EXECUTE.  
COMPUTE PVA_15=M1_15 + M2_15 + M3_15 + M4_15. 
EXECUTE.  
COMPUTE PVA_16=M1_16 + M2_16 + M3_16 + M4_16. 
EXECUTE.  
COMPUTE PVA_17=M1_17 + M2_17 + M3_17 + M4_17. 
EXECUTE.  
COMPUTE PVA_18=M1_18 + M2_18 + M3_18 + M4_18. 
EXECUTE.  

COMPUTE PNVEA_1=M5_1 + M41_1 + M50_1 + M51_1 +M52_1. 
EXECUTE.
COMPUTE PNVEA_2=M5_2 + M41_2 + M50_2 + M51_2 +M52_2. 
EXECUTE.
COMPUTE PNVEA_3=M5_3 + M41_3 + M50_3 + M51_3 +M52_3. 
EXECUTE.
COMPUTE PNVEA_4=M5_4 + M41_4 + M50_4 + M51_4 +M52_4. 
EXECUTE.
COMPUTE PNVEA_5=M5_5 + M41_5 + M50_5 + M51_5 +M52_5. 
EXECUTE.
COMPUTE PNVEA_6=M5_6 + M41_6 + M50_6 + M51_6 +M52_6. 
EXECUTE.
COMPUTE PNVEA_7=M5_7 + M41_7 + M50_7 + M51_7 +M52_7. 
EXECUTE.
COMPUTE PNVEA_8=M5_8 + M41_8 + M50_8 + M51_8 +M52_8. 
EXECUTE.
COMPUTE PNVEA_9=M5_9 + M41_9 + M50_9 + M51_9 +M52_9. 
EXECUTE.
COMPUTE PNVEA_10=M5_10 + M41_10 + M50_10 + M51_10 +M52_10. 
EXECUTE.
COMPUTE PNVEA_11=M5_11 + M41_11 + M50_11 + M51_11 +M52_11. 
EXECUTE.
COMPUTE PNVEA_12=M5_12 + M41_12 + M50_12 + M51_12 +M52_12. 
EXECUTE.
COMPUTE PNVEA_13=M5_13 + M41_13 + M50_13 + M51_13 +M52_13. 
EXECUTE.
COMPUTE PNVEA_14=M5_14 + M41_14 + M50_14 + M51_14 +M52_14. 
EXECUTE.
COMPUTE PNVEA_15=M5_15 + M41_15 + M50_15 + M51_15 +M52_15. 
EXECUTE.
COMPUTE PNVEA_16=M5_16 + M41_16 + M50_16 + M51_16 +M52_16. 
EXECUTE.
COMPUTE PNVEA_17=M5_17 + M41_17 + M50_17 + M51_17 +M52_17. 
EXECUTE.
COMPUTE PNVEA_18=M5_18 + M41_18 + M50_18 + M51_18 +M52_18. 
EXECUTE.

COMPUTE PPA_1=M6_1+ M7_1 + M8_1 + M9_1 + M10_1 + M11_1.
EXECUTE.
COMPUTE PPA_2=M6_2+ M7_2 + M8_2 + M9_2 + M10_2 + M11_2.
EXECUTE.
COMPUTE PPA_3=M6_3+ M7_3 + M8_3 + M9_3 + M10_3 + M11_3.
EXECUTE.
COMPUTE PPA_4=M6_4+ M7_4 + M8_4 + M9_4 + M10_4 + M11_4.
EXECUTE.
COMPUTE PPA_5=M6_5+ M7_5 + M8_5 + M9_5 + M10_5 + M11_5.
EXECUTE.
COMPUTE PPA_6=M6_6+ M7_6 + M8_6 + M9_6 + M10_6 + M11_6.
EXECUTE.
COMPUTE PPA_7=M6_7+ M7_7 + M8_7 + M9_7 + M10_7 + M11_7.
EXECUTE.
COMPUTE PPA_8=M6_8+ M7_8 + M8_8 + M9_8 + M10_8 + M11_8.
EXECUTE.
COMPUTE PPA_9=M6_9+ M7_9 + M8_9 + M9_9 + M10_9 + M11_9.
EXECUTE.
COMPUTE PPA_10=M6_10+ M7_10 + M8_10 + M9_10 + M10_10 + M11_10.
EXECUTE.
COMPUTE PPA_11=M6_11+ M7_11 + M8_11 + M9_11 + M10_11 + M11_11.
EXECUTE.
COMPUTE PPA_12=M6_12+ M7_12 + M8_12 + M9_12 + M10_12 + M11_12.
EXECUTE.
COMPUTE PPA_13=M6_13+ M7_13 + M8_13 + M9_13 + M10_13 + M11_13.
EXECUTE.
COMPUTE PPA_14=M6_14+ M7_14 + M8_14 + M9_14 + M10_14 + M11_14.
EXECUTE.
COMPUTE PPA_15=M6_15+ M7_15 + M8_15 + M9_15 + M10_15 + M11_15.
EXECUTE.
COMPUTE PPA_16=M6_16+ M7_16 + M8_16 + M9_16 + M10_16 + M11_16.
EXECUTE.
COMPUTE PPA_17=M6_17+ M7_17 + M8_17 + M9_17 + M10_17 + M11_17.
EXECUTE.
COMPUTE PPA_18=M6_18+ M7_18 + M8_18 + M9_18 + M10_18 + M11_18.
EXECUTE.

COMPUTE EN_1=M39_1 + M40_1 + M43r_1 + M44r_1 + M54r_1 + M55r_1 + M42_1.
EXECUTE.
COMPUTE EN_2=M39_2 + M40_2 + M43r_2 + M44r_2 + M54r_2 + M55r_2 + M42_2.
EXECUTE.
COMPUTE EN_3=M39_3 + M40_3 + M43r_3 + M44r_3 + M54r_3 + M55r_3 + M42_3.
EXECUTE.
COMPUTE EN_4=M39_4 + M40_4 + M43r_4 + M44r_4 + M54r_4 + M55r_4 + M42_4 .
EXECUTE.
COMPUTE EN_5=M39_5 + M40_5 + M43r_5 + M44r_5 + M54r_5 + M55r_5 + M42_5.
EXECUTE.
COMPUTE EN_6=M39_6 + M40_6 + M43r_6 + M44r_6 + M54r_6 + M55r_6 + M42_6.
EXECUTE.
COMPUTE EN_7=M39_7 + M40_7 + M43r_7 + M44r_7 + M54r_7 + M55r_7 + M42_7.
EXECUTE.
COMPUTE EN_8=M39_8 + M40_8 + M43r_8+ M44r_8 + M54r_8 + M55r_8 + M42_8.
EXECUTE.
COMPUTE EN_9=M39_9 + M40_9 + M43r_9+ M44r_9 + M54r_9 + M55r_9 + M42_9.
EXECUTE.
COMPUTE EN_10=M39_10 + M40_10 + M43r_10 + M44r_10 + M54r_10 + M55r_10 + M42_10.
EXECUTE.
COMPUTE EN_11=M39_11 + M40_11 + M43r_11 + M44r_11 + M54r_11 + M55r_11 + M42_11.
EXECUTE.
COMPUTE EN_12=M39_12 + M40_12 + M43r_12 + M44r_12 + M54r_12 + M55r_12 + M42_12.
EXECUTE.
COMPUTE EN_13=M39_13 + M40_13 + M43r_13 + M44r_13 + M54r_13 + M55_13 + M42_13.
EXECUTE.
COMPUTE EN_14=M39_14 + M40_14 + M43r_14 + M44r_14 + M54r_14 + M55r_14 + M42_14.
EXECUTE.
COMPUTE EN_15=M39_15 + M40_15 + M43r_15 + M44r_15 + M54r_15 + M55r_15 + M42_15.
EXECUTE.
COMPUTE EN_16=M39_16 + M40_16 + M43r_16 + M44r_16 + M54r_16 + M55r_16 + M42_16.
EXECUTE.
COMPUTE EN_17=M39_17 + M40_17 + M43r_17 + M44r_17 + M54r_17 + M55r_17 + M42_17.
EXECUTE.
COMPUTE EN_18=M39_18 + M40_18 + M43r_18 + M44r_18 + M54r_18 + M55r_18 + M42_18.
EXECUTE.

COMPUTE PN_1=M45r_1 + M46r_1 + M47_1 + M48_1 + M49_1 + M53r_1. 
EXECUTE. 
COMPUTE PN_2=M45r_2 + M46r_2 + M47_2 + M48_2 + M49_2 + M53r_2.  
EXECUTE. 
COMPUTE PN_3=M45r_3 + M46r_3 + M47_3 + M48_3 + M49_3 + M53r_3.  
EXECUTE. 
COMPUTE PN_4=M45r_4 + M46r_4 + M47_4 + M48_4 + M49_4 + M53r_4. 
EXECUTE. 
COMPUTE PN_5=M45r_5 + M46r_5 + M47_5 + M48_5 + M49_5 + M53r_5. 
EXECUTE. 
COMPUTE PN_6=M45r_6 + M46r_6 + M47_6 + M48_6 + M49_6 + M53r_6. 
EXECUTE. 
COMPUTE PN_7=M45r_7 + M46r_7 + M47_7 + M48_7 + M49_7 + M53r_7.  
EXECUTE. 
COMPUTE PN_8=M45r_8 + M46r_8 + M47_8 + M48_8 + M49_8 + M53r_8.  
EXECUTE. 
COMPUTE PN_9=M45r_9 + M46r_9 + M47_9 + M48_9 + M49_9 + M53r_9. 
EXECUTE. 
COMPUTE PN_10=M45r_10 + M46r_10 + M47_10 + M48_10 + M49_10 + M53r_10.  
EXECUTE. 
COMPUTE PN_11=M45r_11 + M46r_11 + M47_11 + M48_11 + M49_11 + M53r_11. 
EXECUTE. 
COMPUTE PN_12=M45r_12 + M46r_12 + M47_12 + M48_12 + M49_12 + M53r_12. 
EXECUTE. 
 COMPUTE PN_13=M45r_13 + M46r_13 + M47_13 + M48_13 + M49_13 + M53r_13.  
EXECUTE. 
COMPUTE PN_14=M45r_14 + M46r_14 + M47_14 + M48_14 + M49_14 + M53r_14. 
EXECUTE. 
COMPUTE PN_15=M45r_15 + M46r_15 + M47_15 + M48_15 + M49_15 + M53r_15. 
EXECUTE. 
COMPUTE PN_16=M45r_16 + M46r_16 + M47_16 + M48_16 + M49_16 + M53r_16. 
EXECUTE. 
COMPUTE PN_17=M45r_17 + M46r_17 + M47_17 + M48_17 + M49_17 + M53r_17.  
EXECUTE. 
COMPUTE PN_18=M45r_18 + M46r_18 + M47_18 + M48_18 + M49_18 + M53r_18.  
EXECUTE.

COMPUTE WITP_1 = M23_1 + M24_1 + M25_1 + M26_1 + M27_1 + M28_1.
EXECUTE.
COMPUTE WITP_2= M23_2 + M24_2 + M25_2 + M26_2 + M27_2 + M28_2.
EXECUTE.
COMPUTE WITP_3= M23_3 + M24_3 + M25_3 + M26_3 + M27_3 + M28_3.
EXECUTE.
COMPUTE WITP_4 = M23_4 + M24_4 + M25_4 + M26_4 + M27_4 + M28_4 .
EXECUTE.
COMPUTE WITP_5 = M23_5 + M24_5 + M25_5 + M26_5 + M27_5 + M28_5.
EXECUTE.
COMPUTE WITP_6= M23_6 + M24_6 + M25_6 + M26_6 + M27_6 + M28_6.
EXECUTE.
COMPUTE WITP_7 = M23_7 + M24_7 + M25_7 + M26_7 + M27_7 + M28_7.
EXECUTE.
COMPUTE WITP_8 = M23_8 + M24_8 + M25_8 + M26_8 + M27_8 + M28_8.
EXECUTE.
COMPUTE WITP_9 = M23_9 + M24_9 + M25_9 + M26_9 + M27_9 + M28_9.
EXECUTE.
COMPUTE WITP_10 = M23_10 + M24_10 + M25_10 + M26_10 + M27_10 + M28_10.
EXECUTE.
COMPUTE WITP_11 = M23_11 + M24_11 + M25_11 + M26_11 + M27_11 + M28_11.
EXECUTE.
COMPUTE WITP_12 = M23_12 + M24_12 + M25_12 + M26_12 + M27_12 + M28_12.
EXECUTE.
COMPUTE WITP_13= M23_13 + M24_13 + M25_13 + M26_13 + M27_13 + M28_13.
EXECUTE.
COMPUTE WITP_14= M23_14 + M24_14 + M25_14 + M26_14 + M27_14 + M28_14.
EXECUTE.
COMPUTE WITP_15= M23_15 + M24_15 + M25_15 + M26_15 + M27_15 + M28_15.
EXECUTE.
COMPUTE WITP_16= M23_16 + M24_16 + M25_16 + M26_16 + M27_16 + M28_16.
EXECUTE.
COMPUTE WITP_17= M23_17 + M24_17 + M25_17 + M26_17 + M27_17 + M28_17.
EXECUTE.
COMPUTE WITP_18= M23_18 + M24_18 + M25_18 + M26_18 + M27_18 + M28_18.
EXECUTE.

COMPUTE WITS_1=M15_1 + M16_1 + M17_1 + M18_1 + M19_1.
EXECUTE.
COMPUTE WITS_2=M15_2 + M16_2 + M17_2 + M18_2 + M19_2.
EXECUTE.
COMPUTE WITS_3=M15_3 + M16_3 + M17_3 + M18_3 + M19_3.
EXECUTE.
COMPUTE WITS_4=M15_4 + M16_4 + M17_4 + M18_4 + M19_4 .
EXECUTE.
COMPUTE WITS_5=M15_5 + M16_5 + M17_5 + M18_5 + M19_5.
EXECUTE.
COMPUTE WITS_6=M15_6 + M16_6 + M17_6 + M18_6 + M19_6.
EXECUTE.
COMPUTE WITS_7=M15_7 + M16_7 + M17_7 + M18_7 + M19_7.
EXECUTE.
COMPUTE WITS_8=M15_8 + M16_8 + M17_8 + M18_8 + M19_8.
EXECUTE.
COMPUTE WITS_9=M15_9 + M16_9 + M17_9 + M18_9 + M19_9.
EXECUTE.
COMPUTE WITS_10=M15_10 + M16_10 + M17_10 + M18_10 + M19_10.
EXECUTE.
COMPUTE WITS_11=M15_11 + M16_11 + M17_11 + M18_11 + M19_11.
EXECUTE.
COMPUTE WITS_12=M15_12 + M16_12 + M17_12 + M18_12 + M19_12.
EXECUTE.
COMPUTE WITS_13=M15_13 + M16_13 + M17_13 + M18_13 + M19_13.
EXECUTE.
COMPUTE WITS_14=M15_14 + M16_14 + M17_14 + M18_14 + M19_14.
EXECUTE.
COMPUTE WITS_15=M15_15 + M16_15 + M17_15 + M18_15 + M19_15.
EXECUTE.
COMPUTE WITS_16=M15_16 + M16_16 +M17_16 + M18_16 + M19_16.
EXECUTE.
COMPUTE WITS_17=M15_17 + M16_17 + M17_17 + M18_17 + M19_17.
EXECUTE.
COMPUTE WITS_18=M15_18 + M16_18 + M17_18 + M18_18 + M19_18.
EXECUTE.

COMPUTE PEERE_1=M29_1+ M30_1 + M31_1 + M32_1 .
EXECUTE.
COMPUTE PEERE_2=M29_2+ M30_2 + M31_2 + M32_2 .
EXECUTE.
COMPUTE PEERE_3=M29_3+ M30_3 + M31_3 + M32_3.
EXECUTE.
COMPUTE PEERE_4=M29_4+ M30_4 + M31_4 + M32_4  .
EXECUTE.
COMPUTE PEERE_5=M29_5+ M30_5 + M31_5 + M32_5 .
EXECUTE.
COMPUTE PEERE_6=M29_6+ M30_6 + M31_6 + M32_6.
EXECUTE.
COMPUTE PEERE_7=M29_7+ M30_7 + M31_7 + M32_7 .
EXECUTE.
COMPUTE PEERE_8=M29_8+ M30_8 + M31_8 + M32_8 .
EXECUTE.
COMPUTE PEERE_9=M29_9+ M30_9 + M31_9 + M32_9 .
EXECUTE.
COMPUTE PEERE_10=M29_10+ M30_10 + M31_10 + M32_10 .
EXECUTE.
COMPUTE PEERE_11=M29_11+ M30_11 + M31_11 + M32_11 .
EXECUTE.
COMPUTE PEERE_12=M29_12+ M30_12 + M31_12 + M32_12 .
EXECUTE.
COMPUTE PEERE_13=M29_13+ M30_13 + M31_13 + M32_13 .
EXECUTE.
COMPUTE PEERE_14=M29_14+ M30_14 + M31_14 + M32_14 .
EXECUTE.
COMPUTE PEERE_15=M29_15+ M30_15 + M31_15 + M32_15.
EXECUTE.
COMPUTE PEERE_16=M29_16+ M30_16 + M31_16 + M32_16.
EXECUTE.
COMPUTE PEERE_17=M29_17+ M30_17 + M31_17 + M32_17 .
EXECUTE.
COMPUTE PEERE_18=M29_18+ M30_18 + M31_18 + M32_18 .
EXECUTE.

COMPUTE PEERP_1=M33_1+ M34_1 + M35_1 + M36_1.
EXECUTE.
COMPUTE PEERP_2=M33_2+ M34_2 + M35_2 + M36_2.
EXECUTE.
COMPUTE PEERP_3=M33_3+ M34_3 + M35_3 + M36_3.
EXECUTE.
COMPUTE PEERP_4=M33_4+ M34_4 + M35_4 + M36_4 .
EXECUTE.
COMPUTE PEERP_5=M33_5+ M34_5 + M35_5 + M36_5.
EXECUTE.
COMPUTE PEERP_6=M33_6+ M34_6 + M35_6 + M36_6.
EXECUTE.
COMPUTE PEERP_7=M33_7+ M34_7 + M35_7 + M36_7.
EXECUTE.
COMPUTE PEERP_8=M33_8+ M34_8 + M35_8 + M36_8.
EXECUTE.
COMPUTE PEERP_9=M33_9+ M34_9 + M35_9 + M36_9.
EXECUTE.
COMPUTE PEERP_10=M33_10+ M34_10 + M35_10 + M36_10.
EXECUTE.
COMPUTE PEERP_11=M33_11+ M34_11 + M35_11 + M36_11.
EXECUTE.
COMPUTE PEERP_12=M33_12+ M34_12 + M35_12 + M36_12.
EXECUTE.
COMPUTE PEERP_13=M33_13+ M34_13 + M35_13 + M36_13.
EXECUTE.
COMPUTE PEERP_14=M33_14+ M34_14 + M35_14 + M36_14.
EXECUTE.
COMPUTE PEERP_15=M33_15+ M34_15 + M35_15 + M36_15.
EXECUTE.
COMPUTE PEERP_16=M33_16+ M34_16 + M35_16 + M36_16.
EXECUTE.
COMPUTE PEERP_17=M33_17+ M34_17 + M35_17 + M36_17.
EXECUTE.
COMPUTE PEERP_18=M33_18+ M34_18 + M35_18 + M36_18.
EXECUTE.

COMPUTE SEXA_1=M37_1+ M38_1 + M12_1 + M13_1 + M14_1 + M20_1 + M21_1 + M22_1.
EXECUTE.
COMPUTE SEXA_2=M37_2+ M38_2 + M12_2 + M13_2 + M14_2+ M20_2 + M21_2 + M22_2.
EXECUTE.
COMPUTE SEXA_3=M37_3+ M38_3 + M12_3 + M13_3 + M14_3+ M20_3 + M21_3 + M22_3.
EXECUTE.
COMPUTE SEXA_4=M37_4+ M38_4 + M12_4 + M13_4 + M14_4+ M20_4 + M21_4 + M22_4 .
EXECUTE.
COMPUTE SEXA_5=M37_5+ M38_5 + M12_5 + M13_5 + M14_5+ M20_5 + M21_5 + M22_5.
EXECUTE.
COMPUTE SEXA_6=M37_6+ M38_6 + M12_6 + M13_6 + M14_6+ M20_6 + M21_6 + M22_6.
EXECUTE.
COMPUTE SEXA_7=M37_7+ M38_7 + M12_7 + M13_7 + M14_7+ M20_7 + M21_7 + M22_7.
EXECUTE.
COMPUTE SEXA_8=M37_8+ M38_8 + M12_8 + M13_8 + M14_8+ M20_8 + M21_8 + M22_8.
EXECUTE.
COMPUTE SEXA_9=M37_9+ M38_9 + M12_9 + M13_9 + M14_9+ M20_9 + M21_9 + M22_9.
EXECUTE.
COMPUTE SEXA_10=M37_10+ M38_10 + M12_10 + M13_10 + M14_10+ M20_10 + M21_10 + M22_10.
EXECUTE.
COMPUTE SEXA_11=M37_11+ M38_11 + M12_11 + M13_11 + M14_11+ M20_11 + M21_11 + M22_11.
EXECUTE.
COMPUTE SEXA_12=M37_12+ M38_12 + M12_12 + M13_12 + M14_12+ M20_12 + M21_12 + M22_12.
EXECUTE.
COMPUTE SEXA_13=M37_13+ M38_13 + M12_13 + M13_13 + M14_13+ M20_13 + M21_13 + M22_13.
EXECUTE.
COMPUTE SEXA_14=M37_14+ M38_14 + M12_14 + M13_14 + M14_14+ M20_14 + M21_14 + M22_14.
EXECUTE.
COMPUTE SEXA_15=M37_15+ M38_15 + M12_15 + M13_15 + M14_15+ M20_15 + M21_15 + M22_15.
EXECUTE.
COMPUTE SEXA_16=M37_16+ M38_16 + M12_16 + M13_16 + M14_16+ M20_16 + M21_16 + M22_16.
EXECUTE.
COMPUTE SEXA_17=M37_17+ M38_17 + M12_17 + M13_17 + M14_17+ M20_17 + M21_17+ M22_17.
EXECUTE.
COMPUTE SEXA_18=M37_18+ M38_18 + M12_18 + M13_18 + M14_18+ M20_18 + M21_18 + M22_18.
EXECUTE.

*** 4b convert each of the age-subscale scores to 0-10 scale

RECODE PVA_1 (0=0) (1=2.5) (2=5) (3=7.5) (4=10)  INTO SUM_PVA_1. 
EXECUTE. 
RECODE PVA_2 (0=0) (1=2.5) (2=5) (3=7.5) (4=10)  INTO SUM_PVA_2. 
EXECUTE. 
RECODE PVA_3 (0=0) (1=2.5) (2=5) (3=7.5) (4=10)  INTO SUM_PVA_3. 
EXECUTE. 
RECODE PVA_4 (0=0) (1=2.5) (2=5) (3=7.5) (4=10) INTO SUM_PVA_4. 
EXECUTE. 
RECODE PVA_5 (0=0) (1=2.5) (2=5) (3=7.5) (4=10) INTO SUM_PVA_5. 
EXECUTE. 
RECODE PVA_6 (0=0) (1=2.5) (2=5) (3=7.5) (4=10)  INTO SUM_PVA_6. 
EXECUTE. 
RECODE PVA_7 (0=0) (1=2.5) (2=5) (3=7.5) (4=10)  INTO SUM_PVA_7. 
EXECUTE. 
RECODE PVA_8 (0=0) (1=2.5) (2=5) (3=7.5) (4=10)  INTO SUM_PVA_8. 
EXECUTE. 
RECODE PVA_9 (0=0) (1=2.5) (2=5) (3=7.5) (4=10) INTO SUM_PVA_9. 
EXECUTE. 
RECODE PVA_10 (0=0) (1=2.5) (2=5) (3=7.5) (4=10) INTO SUM_PVA_10. 
EXECUTE. 
RECODE PVA_11(0=0) (1=2.5) (2=5) (3=7.5) (4=10) INTO SUM_PVA_11. 
EXECUTE. 
RECODE PVA_12(0=0) (1=2.5) (2=5) (3=7.5) (4=10) INTO SUM_PVA_12. 
EXECUTE. 
RECODE PVA_13(0=0) (1=2.5) (2=5) (3=7.5) (4=10) INTO SUM_PVA_13.  
EXECUTE. 
RECODE PVA_14(0=0) (1=2.5) (2=5) (3=7.5) (4=10) INTO SUM_PVA_14. 
EXECUTE. 
RECODE PVA_15(0=0) (1=2.5) (2=5) (3=7.5) (4=10) INTO SUM_PVA_15. 
EXECUTE. 
RECODE PVA_16(0=0) (1=2.5) (2=5) (3=7.5) (4=10) INTO SUM_PVA_16. 
EXECUTE. 
RECODE PVA_17(0=0) (1=2.5) (2=5) (3=7.5) (4=10) INTO SUM_PVA_17. 
EXECUTE. 
RECODE PVA_18(0=0) (1=2.5) (2=5) (3=7.5) (4=10) INTO SUM_PVA_18. 
EXECUTE.  

RECODE PNVEA_1 (0=0) (1=2) (2=4) (3=6) (4=8) (5=10) INTO SUM_PNVEA_1. 
EXECUTE. 
RECODE PNVEA_2 (0=0) (1=2) (2=4) (3=6) (4=8) (5=10) INTO SUM_PNVEA_2. 
EXECUTE. 
RECODE PNVEA_3 (0=0) (1=2) (2=4) (3=6) (4=8) (5=10) INTO SUM_PNVEA_3. 
EXECUTE. 
RECODE PNVEA_4 (0=0) (1=2) (2=4) (3=6) (4=8) (5=10) INTO SUM_PNVEA_4. 
EXECUTE. 
RECODE PNVEA_5 (0=0) (1=2) (2=4) (3=6) (4=8) (5=10) INTO SUM_PNVEA_5. 
EXECUTE. 
RECODE PNVEA_6 (0=0) (1=2) (2=4) (3=6) (4=8) (5=10) INTO SUM_PNVEA_6. 
EXECUTE. 
RECODE PNVEA_7 (0=0) (1=2) (2=4) (3=6) (4=8) (5=10) INTO SUM_PNVEA_7. 
EXECUTE. 
RECODE PNVEA_8 (0=0) (1=2) (2=4) (3=6) (4=8) (5=10) INTO SUM_PNVEA_8. 
EXECUTE. 
RECODE PNVEA_9 (0=0) (1=2) (2=4) (3=6) (4=8) (5=10) INTO SUM_PNVEA_9. 
EXECUTE. 
RECODE PNVEA_10 (0=0) (1=2) (2=4) (3=6) (4=8) (5=10) INTO SUM_PNVEA_10. 
EXECUTE. 
RECODE PNVEA_11(0=0) (1=2) (2=4) (3=6) (4=8) (5=10) INTO SUM_PNVEA_11. 
EXECUTE. 
RECODE PNVEA_12(0=0) (1=2) (2=4) (3=6) (4=8) (5=10) INTO SUM_PNVEA_12.  
EXECUTE. 
RECODE PNVEA_13(0=0) (1=2) (2=4) (3=6) (4=8) (5=10) INTO SUM_PNVEA_13. 
EXECUTE. 
RECODE PNVEA_14(0=0) (1=2) (2=4) (3=6) (4=8) (5=10) INTO SUM_PNVEA_14. 
EXECUTE. 
RECODE PNVEA_15(0=0) (1=2) (2=4) (3=6) (4=8) (5=10) INTO SUM_PNVEA_15. 
EXECUTE. 
RECODE PNVEA_16(0=0) (1=2) (2=4) (3=6) (4=8) (5=10) INTO SUM_PNVEA_16. 
EXECUTE. 
RECODE PNVEA_17(0=0) (1=2) (2=4) (3=6) (4=8) (5=10) INTO SUM_PNVEA_17. 
EXECUTE. 
RECODE PNVEA_18(0=0) (1=2) (2=4) (3=6) (4=8) (5=10) INTO SUM_PNVEA_18. 
EXECUTE.  

RECODE PPA_1 (0=0) (1=1.666666666666666) (2=3.333333333333333333) (3=5) (4=6.6666666666) (5=8.33333333333333) (6=10) INTO SUM_PPA_1.
EXECUTE.
RECODE PPA_2 (0=0) (1=1.666666666666666) (2=3.333333333333333333) (3=5) (4=6.6666666666) (5=8.33333333333333) (6=10)  INTO SUM_PPA_2.
EXECUTE.
RECODE PPA_3(0=0) (1=1.666666666666666) (2=3.333333333333333333) (3=5) (4=6.6666666666) (5=8.33333333333333) (6=10)  INTO SUM_PPA_3.
EXECUTE.
RECODE PPA_4(0=0) (1=1.666666666666666) (2=3.333333333333333333) (3=5) (4=6.6666666666) (5=8.33333333333333) (6=10) INTO SUM_PPA_4.
EXECUTE.
RECODE PPA_5 (0=0) (1=1.666666666666666) (2=3.333333333333333333) (3=5) (4=6.6666666666) (5=8.33333333333333) (6=10) INTO SUM_PPA_5.
EXECUTE.
RECODE PPA_6 (0=0) (1=1.666666666666666) (2=3.333333333333333333) (3=5) (4=6.6666666666) (5=8.33333333333333) (6=10) INTO SUM_PPA_6.
EXECUTE.
RECODE PPA_7 (0=0) (1=1.666666666666666) (2=3.333333333333333333) (3=5) (4=6.6666666666) (5=8.33333333333333) (6=10) INTO SUM_PPA_7.
EXECUTE.
RECODE PPA_8 (0=0) (1=1.666666666666666) (2=3.333333333333333333) (3=5) (4=6.6666666666) (5=8.33333333333333) (6=10) INTO SUM_PPA_8.
EXECUTE.
RECODE PPA_9(0=0) (1=1.666666666666666) (2=3.333333333333333333) (3=5) (4=6.6666666666) (5=8.33333333333333) (6=10) INTO SUM_PPA_9.
EXECUTE.
RECODE PPA_10 (0=0) (1=1.666666666666666) (2=3.333333333333333333) (3=5) (4=6.6666666666) (5=8.33333333333333) (6=10) INTO SUM_PPA_10.
EXECUTE.
RECODE PPA_11(0=0) (1=1.666666666666666) (2=3.333333333333333333) (3=5) (4=6.6666666666) (5=8.33333333333333) (6=10) INTO SUM_PPA_11.
EXECUTE.
RECODE PPA_12(0=0) (1=1.666666666666666) (2=3.333333333333333333) (3=5) (4=6.6666666666) (5=8.33333333333333) (6=10) INTO SUM_PPA_12.
EXECUTE.
RECODE PPA_13(0=0) (1=1.666666666666666) (2=3.333333333333333333) (3=5) (4=6.6666666666) (5=8.33333333333333) (6=10) INTO SUM_PPA_13.
EXECUTE.
RECODE PPA_14(0=0) (1=1.666666666666666) (2=3.333333333333333333) (3=5) (4=6.6666666666) (5=8.33333333333333) (6=10) INTO SUM_PPA_14.
EXECUTE.
RECODE PPA_15(0=0) (1=1.666666666666666) (2=3.333333333333333333) (3=5) (4=6.6666666666) (5=8.33333333333333) (6=10) INTO SUM_PPA_15.
EXECUTE.
RECODE PPA_16(0=0) (1=1.666666666666666) (2=3.333333333333333333) (3=5) (4=6.6666666666) (5=8.33333333333333) (6=10) INTO SUM_PPA_16.
EXECUTE.
RECODE PPA_17(0=0) (1=1.666666666666666) (2=3.333333333333333333) (3=5) (4=6.6666666666) (5=8.33333333333333) (6=10) INTO SUM_PPA_17.
EXECUTE.
RECODE PPA_18(0=0) (1=1.666666666666666) (2=3.333333333333333333) (3=5) (4=6.6666666666) (5=8.33333333333333) (6=10) INTO SUM_PPA_18.
EXECUTE.

RECODE EN_1 (0=0) (1=1.428571429) (2=2.857142857) (3=4.285714286) (4=5.714285714) (5=7.142857143) (6=8.571428571) (7=10)  INTO SUM_EN_1.
EXECUTE.
RECODE EN_2 (0=0) (1=1.428571429) (2=2.857142857) (3=4.285714286) (4=5.714285714) (5=7.142857143) (6=8.571428571) (7=10)  INTO SUM_EN_2.
EXECUTE.
RECODE EN_3(0=0) (1=1.428571429) (2=2.857142857) (3=4.285714286) (4=5.714285714) (5=7.142857143) (6=8.571428571) (7=10)  INTO SUM_EN_3.
EXECUTE. 
RECODE EN_4 (0=0) (1=1.428571429) (2=2.857142857) (3=4.285714286) (4=5.714285714) (5=7.142857143) (6=8.571428571) (7=10)  INTO SUM_EN_4.
EXECUTE.
RECODE EN_5(0=0) (1=1.428571429) (2=2.857142857) (3=4.285714286) (4=5.714285714) (5=7.142857143) (6=8.571428571) (7=10) INTO SUM_EN_5.
EXECUTE.
RECODE EN_6(0=0) (1=1.428571429) (2=2.857142857) (3=4.285714286) (4=5.714285714) (5=7.142857143) (6=8.571428571) (7=10) INTO SUM_EN_6.
EXECUTE.
RECODE EN_7 (0=0) (1=1.428571429) (2=2.857142857) (3=4.285714286) (4=5.714285714) (5=7.142857143) (6=8.571428571) (7=10)  INTO SUM_EN_7.
EXECUTE.
RECODE EN_8 (0=0) (1=1.428571429) (2=2.857142857) (3=4.285714286) (4=5.714285714) (5=7.142857143) (6=8.571428571) (7=10) INTO SUM_EN_8.
EXECUTE.
RECODE EN_9 (0=0) (1=1.428571429) (2=2.857142857) (3=4.285714286) (4=5.714285714) (5=7.142857143) (6=8.571428571) (7=10)  INTO SUM_EN_9.
EXECUTE.
RECODE EN_10(0=0) (1=1.428571429) (2=2.857142857) (3=4.285714286) (4=5.714285714) (5=7.142857143) (6=8.571428571) (7=10)  INTO SUM_EN_10.
EXECUTE.
RECODE EN_11 (0=0) (1=1.428571429) (2=2.857142857) (3=4.285714286) (4=5.714285714) (5=7.142857143) (6=8.571428571) (7=10) INTO SUM_EN_11.
EXECUTE.
RECODE EN_12 (0=0) (1=1.428571429) (2=2.857142857) (3=4.285714286) (4=5.714285714) (5=7.142857143) (6=8.571428571) (7=10)  INTO SUM_EN_12.
EXECUTE.
RECODE EN_13(0=0) (1=1.428571429) (2=2.857142857) (3=4.285714286) (4=5.714285714) (5=7.142857143) (6=8.571428571) (7=10)  INTO SUM_EN_13.
EXECUTE.
RECODE EN_14 (0=0) (1=1.428571429) (2=2.857142857) (3=4.285714286) (4=5.714285714) (5=7.142857143) (6=8.571428571) (7=10)  INTO SUM_EN_14.
EXECUTE.
RECODE EN_15(0=0) (1=1.428571429) (2=2.857142857) (3=4.285714286) (4=5.714285714) (5=7.142857143) (6=8.571428571) (7=10)  INTO SUM_EN_15.
EXECUTE.
RECODE EN_16 (0=0) (1=1.428571429) (2=2.857142857) (3=4.285714286) (4=5.714285714) (5=7.142857143) (6=8.571428571) (7=10)  INTO SUM_EN_16.
EXECUTE.
RECODE EN_17 (0=0) (1=1.428571429) (2=2.857142857) (3=4.285714286) (4=5.714285714) (5=7.142857143) (6=8.571428571) (7=10)  INTO SUM_EN_17.
EXECUTE.
RECODE EN_18 (0=0) (1=1.428571429) (2=2.857142857) (3=4.285714286) (4=5.714285714) (5=7.142857143) (6=8.571428571) (7=10) INTO SUM_EN_18.
EXECUTE.

RECODE PN_1 (0=0) (1=1.666666666666666) (2=3.333333333333333333) (3=5) (4=6.6666666666) (5=8.33333333333333) (6=10) INTO SUM_PN_1.
EXECUTE.
RECODE PN_2 (0=0) (1=1.666666666666666) (2=3.333333333333333333) (3=5) (4=6.6666666666) (5=8.33333333333333) (6=10) INTO SUM_PN_2.
EXECUTE.
RECODE PN_3 (0=0) (1=1.666666666666666) (2=3.333333333333333333) (3=5) (4=6.6666666666) (5=8.33333333333333) (6=10) INTO SUM_PN_3.
EXECUTE.
RECODE PN_4 (0=0) (1=1.666666666666666) (2=3.333333333333333333) (3=5) (4=6.6666666666) (5=8.33333333333333) (6=10) INTO SUM_PN_4.
EXECUTE.
RECODE PN_5 (0=0) (1=1.666666666666666) (2=3.333333333333333333) (3=5) (4=6.6666666666) (5=8.33333333333333) (6=10) INTO SUM_PN_5.
EXECUTE.
RECODE PN_6 (0=0) (1=1.666666666666666) (2=3.333333333333333333) (3=5) (4=6.6666666666) (5=8.33333333333333) (6=10) INTO SUM_PN_6.
EXECUTE.
RECODE PN_7(0=0) (1=1.666666666666666) (2=3.333333333333333333) (3=5) (4=6.6666666666) (5=8.33333333333333) (6=10) INTO SUM_PN_7.
EXECUTE.
RECODE PN_8 (0=0) (1=1.666666666666666) (2=3.333333333333333333) (3=5) (4=6.6666666666) (5=8.33333333333333) (6=10) INTO SUM_PN_8.
EXECUTE.
RECODE PN_9 (0=0) (1=1.666666666666666) (2=3.333333333333333333) (3=5) (4=6.6666666666) (5=8.33333333333333) (6=10)  INTO SUM_PN_9.
EXECUTE.
RECODE PN_10 (0=0) (1=1.666666666666666) (2=3.333333333333333333) (3=5) (4=6.6666666666) (5=8.33333333333333) (6=10)  INTO SUM_PN_10.
EXECUTE.
RECODE PN_11 (0=0) (1=1.666666666666666) (2=3.333333333333333333) (3=5) (4=6.6666666666) (5=8.33333333333333) (6=10)  INTO SUM_PN_11.
EXECUTE.
RECODE PN_12 (0=0) (1=1.666666666666666) (2=3.333333333333333333) (3=5) (4=6.6666666666) (5=8.33333333333333) (6=10)  INTO SUM_PN_12.
EXECUTE.
RECODE PN_13 (0=0) (1=1.666666666666666) (2=3.333333333333333333) (3=5) (4=6.6666666666) (5=8.33333333333333) (6=10)  INTO SUM_PN_13.
EXECUTE.
RECODE PN_14 (0=0) (1=1.666666666666666) (2=3.333333333333333333) (3=5) (4=6.6666666666) (5=8.33333333333333) (6=10)  INTO SUM_PN_14.
EXECUTE.
RECODE PN_15(0=0) (1=1.666666666666666) (2=3.333333333333333333) (3=5) (4=6.6666666666) (5=8.33333333333333) (6=10) INTO SUM_PN_15.
EXECUTE.
RECODE PN_16 (0=0) (1=1.666666666666666) (2=3.333333333333333333) (3=5) (4=6.6666666666) (5=8.33333333333333) (6=10)  INTO SUM_PN_16.
EXECUTE.
RECODE PN_17 (0=0) (1=1.666666666666666) (2=3.333333333333333333) (3=5) (4=6.6666666666) (5=8.33333333333333) (6=10)  INTO SUM_PN_17.
EXECUTE.
RECODE PN_18 (0=0) (1=1.666666666666666) (2=3.333333333333333333) (3=5) (4=6.6666666666) (5=8.33333333333333) (6=10) INTO SUM_PN_18.
EXECUTE.

RECODE WITP_1 (0=0) (1=1.666666666666666) (2=3.333333333333333333) (3=5) (4=6.6666666666) (5=8.33333333333333) (6=10) INTO SUM_WITP_1. 
EXECUTE. 
RECODE WITP_2(0=0) (1=1.666666666666666) (2=3.333333333333333333) (3=5) (4=6.6666666666) (5=8.33333333333333) (6=10) INTO SUM_WITP_2. 
EXECUTE. 
RECODE WITP_3 (0=0) (1=1.666666666666666) (2=3.333333333333333333) (3=5) (4=6.6666666666) (5=8.33333333333333) (6=10)  INTO SUM_WITP_3. 
EXECUTE. 
RECODE WITP_4 (0=0) (1=1.666666666666666) (2=3.333333333333333333) (3=5) (4=6.6666666666) (5=8.33333333333333) (6=10) INTO SUM_WITP_4. 
EXECUTE. 
RECODE WITP_5 (0=0) (1=1.666666666666666) (2=3.333333333333333333) (3=5) (4=6.6666666666) (5=8.33333333333333) (6=10) INTO SUM_WITP_5. 
EXECUTE. 
RECODE WITP_6 (0=0) (1=1.666666666666666) (2=3.333333333333333333) (3=5) (4=6.6666666666) (5=8.33333333333333) (6=10)  INTO SUM_WITP_6. 
EXECUTE. 
RECODE WITP_7 (0=0) (1=1.666666666666666) (2=3.333333333333333333) (3=5) (4=6.6666666666) (5=8.33333333333333) (6=10)  INTO SUM_WITP_7. 
EXECUTE. 
RECODE WITP_8 (0=0) (1=1.666666666666666) (2=3.333333333333333333) (3=5) (4=6.6666666666) (5=8.33333333333333) (6=10) INTO SUM_WITP_8. 
EXECUTE. 
RECODE WITP_9 (0=0) (1=1.666666666666666) (2=3.333333333333333333) (3=5) (4=6.6666666666) (5=8.33333333333333) (6=10) INTO SUM_WITP_9. 
EXECUTE. 
RECODE WITP_10 (0=0) (1=1.666666666666666) (2=3.333333333333333333) (3=5) (4=6.6666666666) (5=8.33333333333333) (6=10) INTO SUM_WITP_10. 
EXECUTE. 
RECODE WITP_11 (0=0) (1=1.666666666666666) (2=3.333333333333333333) (3=5) (4=6.6666666666) (5=8.33333333333333) (6=10) INTO SUM_WITP_11. 
EXECUTE. 
RECODE WITP_12 (0=0) (1=1.666666666666666) (2=3.333333333333333333) (3=5) (4=6.6666666666) (5=8.33333333333333) (6=10) INTO SUM_WITP_12. 
EXECUTE. 
RECODE WITP_13 (0=0) (1=1.666666666666666) (2=3.333333333333333333) (3=5) (4=6.6666666666) (5=8.33333333333333) (6=10) INTO SUM_WITP_13.  
EXECUTE. 
RECODE WITP_14 (0=0) (1=1.666666666666666) (2=3.333333333333333333) (3=5) (4=6.6666666666) (5=8.33333333333333) (6=10) INTO SUM_WITP_14. 
EXECUTE. 
RECODE WITP_15(0=0) (1=1.666666666666666) (2=3.333333333333333333) (3=5) (4=6.6666666666) (5=8.33333333333333) (6=10) INTO SUM_WITP_15. 
EXECUTE. 
RECODE WITP_16 (0=0) (1=1.666666666666666) (2=3.333333333333333333) (3=5) (4=6.6666666666) (5=8.33333333333333) (6=10) INTO SUM_WITP_16. 
EXECUTE. 
RECODE WITP_17(0=0) (1=1.666666666666666) (2=3.333333333333333333) (3=5) (4=6.6666666666) (5=8.33333333333333) (6=10) INTO SUM_WITP_17. 
EXECUTE. 
RECODE WITP_18 (0=0) (1=1.666666666666666) (2=3.333333333333333333) (3=5) (4=6.6666666666) (5=8.33333333333333) (6=10) INTO SUM_WITP_18. 
EXECUTE.  

RECODE WITS_1 (0=0) (1=2) (2=4) (3=6) (4=8) (5=10) INTO SUM_WITS_1.
EXECUTE.
RECODE WITS_2 (0=0) (1=2) (2=4) (3=6) (4=8) (5=10)  INTO SUM_WITS_2.
EXECUTE.
RECODE WITS_3 (0=0) (1=2) (2=4) (3=6) (4=8) (5=10)  INTO SUM_WITS_3.
EXECUTE. 
RECODE WITS_4 (0=0) (1=2) (2=4) (3=6) (4=8) (5=10) INTO SUM_WITS_4.
EXECUTE.
RECODE WITS_5 (0=0) (1=2) (2=4) (3=6) (4=8) (5=10) INTO SUM_WITS_5.
EXECUTE.
RECODE WITS_6 (0=0) (1=2) (2=4) (3=6) (4=8) (5=10) INTO SUM_WITS_6.
EXECUTE.
RECODE WITS_7 (0=0) (1=2) (2=4) (3=6) (4=8) (5=10) INTO SUM_WITS_7.
EXECUTE.
RECODE WITS_8 (0=0) (1=2) (2=4) (3=6) (4=8) (5=10) INTO SUM_WITS_8.
EXECUTE.
RECODE WITS_9 (0=0) (1=2) (2=4) (3=6) (4=8) (5=10) INTO SUM_WITS_9.
EXECUTE.
RECODE WITS_10 (0=0) (1=2) (2=4) (3=6) (4=8) (5=10) INTO SUM_WITS_10.
EXECUTE.
RECODE WITS_11 (0=0) (1=2) (2=4) (3=6) (4=8) (5=10) INTO SUM_WITS_11.
EXECUTE.
RECODE WITS_12 (0=0) (1=2) (2=4) (3=6) (4=8) (5=10) INTO SUM_WITS_12.
EXECUTE. 
RECODE WITS_13 (0=0) (1=2) (2=4) (3=6) (4=8) (5=10) INTO SUM_WITS_13.
EXECUTE.
RECODE WITS_14 (0=0) (1=2) (2=4) (3=6) (4=8) (5=10) INTO SUM_WITS_14.
EXECUTE.
RECODE WITS_15 (0=0) (1=2) (2=4) (3=6) (4=8) (5=10) INTO SUM_WITS_15.
EXECUTE.
RECODE WITS_16 (0=0) (1=2) (2=4) (3=6) (4=8) (5=10) INTO SUM_WITS_16.
EXECUTE.
RECODE WITS_17 (0=0) (1=2) (2=4) (3=6) (4=8) (5=10) INTO SUM_WITS_17.
EXECUTE.
RECODE WITS_18 (0=0) (1=2) (2=4) (3=6) (4=8) (5=10) INTO SUM_WITS_18.
EXECUTE.

RECODE PEERE_1 (0=0) (1=2.5) (2=5) (3=7.5) (4=10) INTO SUM_PEERE_1. 
EXECUTE. 
RECODE PEERE_2 (0=0) (1=2.5) (2=5) (3=7.5) (4=10) INTO SUM_PEERE_2. 
EXECUTE. 
RECODE PEERE_3 (0=0) (1=2.5) (2=5) (3=7.5) (4=10) INTO SUM_PEERE_3. 
EXECUTE. 
RECODE PEERE_4 (0=0) (1=2.5) (2=5) (3=7.5) (4=10) INTO SUM_PEERE_4. 
EXECUTE. 
RECODE PEERE_5(0=0) (1=2.5) (2=5) (3=7.5) (4=10) INTO SUM_PEERE_5. 
EXECUTE. 
RECODE PEERE_6 (0=0) (1=2.5) (2=5) (3=7.5) (4=10) INTO SUM_PEERE_6. 
EXECUTE. 
RECODE PEERE_7 (0=0) (1=2.5) (2=5) (3=7.5) (4=10) INTO SUM_PEERE_7. 
EXECUTE. 
RECODE PEERE_8 (0=0) (1=2.5) (2=5) (3=7.5) (4=10) INTO SUM_PEERE_8. 
EXECUTE. 
RECODE PEERE_9 (0=0) (1=2.5) (2=5) (3=7.5) (4=10) INTO SUM_PEERE_9. 
EXECUTE. 
RECODE PEERE_10 (0=0) (1=2.5) (2=5) (3=7.5) (4=10) INTO SUM_PEERE_10. 
EXECUTE. 
RECODE PEERE_11(0=0) (1=2.5) (2=5) (3=7.5) (4=10) INTO SUM_PEERE_11. 
EXECUTE. 
RECODE PEERE_12 (0=0) (1=2.5) (2=5) (3=7.5) (4=10) INTO SUM_PEERE_12. 
EXECUTE. 
RECODE PEERE_13 (0=0) (1=2.5) (2=5) (3=7.5) (4=10) INTO SUM_PEERE_13. 
EXECUTE. 
RECODE PEERE_14 (0=0) (1=2.5) (2=5) (3=7.5) (4=10) INTO SUM_PEERE_14. 
EXECUTE. 
RECODE PEERE_15 (0=0) (1=2.5) (2=5) (3=7.5) (4=10) INTO SUM_PEERE_15. 
EXECUTE. 
RECODE PEERE_16 (0=0) (1=2.5) (2=5) (3=7.5) (4=10) INTO SUM_PEERE_16. 
EXECUTE. 
RECODE PEERE_17 (0=0) (1=2.5) (2=5) (3=7.5) (4=10) INTO SUM_PEERE_17. 
EXECUTE. 
RECODE PEERE_18 (0=0) (1=2.5) (2=5) (3=7.5) (4=10)INTO SUM_PEERE_18. 
EXECUTE.  

RECODE PEERP_1 (0=0) (1=2.5) (2=5) (3=7.5) (4=10) INTO SUM_PEERP_1. 
EXECUTE. 
RECODE PEERP_2 (0=0) (1=2.5) (2=5) (3=7.5) (4=10) INTO SUM_PEERP_2. 
EXECUTE. 
RECODE PEERP_3 (0=0) (1=2.5) (2=5) (3=7.5) (4=10) INTO SUM_PEERP_3. 
EXECUTE. 
RECODE PEERP_4 (0=0) (1=2.5) (2=5) (3=7.5) (4=10) INTO SUM_PEERP_4. 
EXECUTE. 
RECODE PEERP_5(0=0) (1=2.5) (2=5) (3=7.5) (4=10) INTO SUM_PEERP_5. 
EXECUTE. 
RECODE PEERP_6 (0=0) (1=2.5) (2=5) (3=7.5) (4=10) INTO SUM_PEERP_6. 
EXECUTE. 
RECODE PEERP_7 (0=0) (1=2.5) (2=5) (3=7.5) (4=10) INTO SUM_PEERP_7. 
EXECUTE. 
RECODE PEERP_8 (0=0) (1=2.5) (2=5) (3=7.5) (4=10) INTO SUM_PEERP_8. 
EXECUTE. 
RECODE PEERP_9 (0=0) (1=2.5) (2=5) (3=7.5) (4=10) INTO SUM_PEERP_9. 
EXECUTE. 
RECODE PEERP_10 (0=0) (1=2.5) (2=5) (3=7.5) (4=10) INTO SUM_PEERP_10. 
EXECUTE. 
RECODE PEERP_11(0=0) (1=2.5) (2=5) (3=7.5) (4=10) INTO SUM_PEERP_11. 
EXECUTE. 
RECODE PEERP_12 (0=0) (1=2.5) (2=5) (3=7.5) (4=10) INTO SUM_PEERP_12. 
EXECUTE. 
RECODE PEERP_13 (0=0) (1=2.5) (2=5) (3=7.5) (4=10) INTO SUM_PEERP_13. 
EXECUTE. 
RECODE PEERP_14 (0=0) (1=2.5) (2=5) (3=7.5) (4=10) INTO SUM_PEERP_14. 
EXECUTE. 
RECODE PEERP_15 (0=0) (1=2.5) (2=5) (3=7.5) (4=10) INTO SUM_PEERP_15. 
EXECUTE. 
RECODE PEERP_16 (0=0) (1=2.5) (2=5) (3=7.5) (4=10) INTO SUM_PEERP_16. 
EXECUTE. 
RECODE PEERP_17 (0=0) (1=2.5) (2=5) (3=7.5) (4=10) INTO SUM_PEERP_17. 
EXECUTE. 
RECODE PEERP_18 (0=0) (1=2.5) (2=5) (3=7.5) (4=10)INTO SUM_PEERP_18. 
EXECUTE.  

RECODE SEXA_1 (0=0) (1=1.25) (2=2.5) (3=3.75) (4=5) (5=6.25) (6=7.5) (7=8.75) (8=10)  INTO SUM_SEXA_1. 
EXECUTE. 
RECODE SEXA_2 (0=0) (1=1.25) (2=2.5) (3=3.75) (4=5) (5=6.25) (6=7.5) (7=8.75) (8=10)  INTO SUM_SEXA_2. 
EXECUTE. 
RECODE SEXA_3 (0=0) (1=1.25) (2=2.5) (3=3.75) (4=5) (5=6.25) (6=7.5) (7=8.75) (8=10)  INTO SUM_SEXA_3. 
EXECUTE. 
RECODE SEXA_4 (0=0) (1=1.25) (2=2.5) (3=3.75) (4=5) (5=6.25) (6=7.5) (7=8.75) (8=10) INTO SUM_SEXA_4. 
EXECUTE. 
RECODE SEXA_5 (0=0) (1=1.25) (2=2.5) (3=3.75) (4=5) (5=6.25) (6=7.5) (7=8.75) (8=10) INTO SUM_SEXA_5. 
EXECUTE. 
RECODE SEXA_6 (0=0) (1=1.25) (2=2.5) (3=3.75) (4=5) (5=6.25) (6=7.5) (7=8.75) (8=10) INTO SUM_SEXA_6. 
EXECUTE. 
RECODE SEXA_7 (0=0) (1=1.25) (2=2.5) (3=3.75) (4=5) (5=6.25) (6=7.5) (7=8.75) (8=10) INTO SUM_SEXA_7. 
EXECUTE. 
RECODE SEXA_8 (0=0) (0=0) (1=1.25) (2=2.5) (3=3.75) (4=5) (5=6.25) (6=7.5) (7=8.75) (8=10)  INTO SUM_SEXA_8. 
EXECUTE. 
RECODE SEXA_9(0=0) (1=1.25) (2=2.5) (3=3.75) (4=5) (5=6.25) (6=7.5) (7=8.75) (8=10) INTO SUM_SEXA_9. 
EXECUTE. 
RECODE SEXA_10 (0=0) (1=1.25) (2=2.5) (3=3.75) (4=5) (5=6.25) (6=7.5) (7=8.75) (8=10) INTO SUM_SEXA_10. 
EXECUTE. 
RECODE SEXA_11(0=0) (1=1.25) (2=2.5) (3=3.75) (4=5) (5=6.25) (6=7.5) (7=8.75) (8=10) INTO SUM_SEXA_11. 
EXECUTE. 
RECODE SEXA_12(0=0) (1=1.25) (2=2.5) (3=3.75) (4=5) (5=6.25) (6=7.5) (7=8.75) (8=10) INTO SUM_SEXA_12.  
EXECUTE. 
RECODE SEXA_13(0=0) (1=1.25) (2=2.5) (3=3.75) (4=5) (5=6.25) (6=7.5) (7=8.75) (8=10) INTO SUM_SEXA_13. 
EXECUTE. 
RECODE SEXA_14(0=0) (1=1.25) (2=2.5) (3=3.75) (4=5) (5=6.25) (6=7.5) (7=8.75) (8=10) INTO SUM_SEXA_14. 
EXECUTE. 
RECODE SEXA_15(0=0) (1=1.25) (2=2.5) (3=3.75) (4=5) (5=6.25) (6=7.5) (7=8.75) (8=10) INTO SUM_SEXA_15. 
EXECUTE. 
RECODE SEXA_16(0=0) (1=1.25) (2=2.5) (3=3.75) (4=5) (5=6.25) (6=7.5) (7=8.75) (8=10) INTO SUM_SEXA_16. 
EXECUTE. 
RECODE SEXA_17(0=0) (1=1.25) (2=2.5) (3=3.75) (4=5) (5=6.25) (6=7.5) (7=8.75) (8=10) INTO SUM_SEXA_17. 
EXECUTE. 
RECODE SEXA_18(0=0) (1=1.25) (2=2.5) (3=3.75) (4=5) (5=6.25) (6=7.5) (7=8.75) (8=10) INTO SUM_SEXA_18. 
EXECUTE.

*** 4c Calculate sum scores across the 10 subscales for each age (range 0-100 for each age)

COMPUTE MACE_SUM_1=SUM_SEXA_1 + SUM_PPA_1 + SUM_EN_1 + SUM_PNVEA_1 + SUM_PN_1 + SUM_PEERP_1 + SUM_PEERE_1+ SUM_WITS_1 + SUM_WITP_1 + SUM_PVA_1.
EXECUTE.
COMPUTE MACE_SUM_2=SUM_SEXA_2 + SUM_PPA_2 + SUM_EN_2 + SUM_PNVEA_2 + SUM_PN_2 + SUM_PEERP_2 + SUM_PEERE_2+ SUM_WITS_2 + SUM_WITP_2 + SUM_PVA_2. 
EXECUTE.
COMPUTE MACE_SUM_3=SUM_SEXA_3 + SUM_PPA_3 + SUM_EN_3 + SUM_PNVEA_3 + SUM_PN_3 + SUM_PEERP_3 + SUM_PEERE_3+ SUM_WITS_3 + SUM_WITP_3 + SUM_PVA_3. 
EXECUTE.
COMPUTE MACE_SUM_4=SUM_SEXA_4 + SUM_PPA_4 + SUM_EN_4 + SUM_PNVEA_4 + SUM_PN_4 + SUM_PEERP_4 + SUM_PEERE_4+ SUM_WITS_4 + SUM_WITP_4 + SUM_PVA_4. 
EXECUTE.
COMPUTE MACE_SUM_5=SUM_SEXA_5 + SUM_PPA_5 + SUM_EN_5 + SUM_PNVEA_5 + SUM_PN_5 + SUM_PEERP_5 + SUM_PEERE_5+ SUM_WITS_5 + SUM_WITP_5 + SUM_PVA_5. 
EXECUTE.
COMPUTE MACE_SUM_6=SUM_SEXA_6 + SUM_PPA_6 + SUM_EN_6 + SUM_PNVEA_6 + SUM_PN_6 + SUM_PEERP_6 + SUM_PEERE_6+ SUM_WITS_6 + SUM_WITP_6 + SUM_PVA_6. 
EXECUTE.
COMPUTE MACE_SUM_7=SUM_SEXA_7 + SUM_PPA_7 + SUM_EN_7 + SUM_PNVEA_7 + SUM_PN_7 + SUM_PEERP_7 + SUM_PEERE_7+ SUM_WITS_7 + SUM_WITP_7 + SUM_PVA_7. 
EXECUTE.
COMPUTE MACE_SUM_8=SUM_SEXA_8 + SUM_PPA_8 + SUM_EN_8 + SUM_PNVEA_8 + SUM_PN_8 + SUM_PEERP_8 + SUM_PEERE_8+ SUM_WITS_8 + SUM_WITP_8 + SUM_PVA_8. 
EXECUTE.
COMPUTE MACE_SUM_9=SUM_SEXA_9 + SUM_PPA_9 + SUM_EN_9 + SUM_PNVEA_9 + SUM_PN_9 + SUM_PEERP_9 + SUM_PEERE_9+ SUM_WITS_9 + SUM_WITP_9 + SUM_PVA_9.
EXECUTE.
COMPUTE MACE_SUM_10=SUM_SEXA_10 + SUM_PPA_10 + SUM_EN_10 + SUM_PNVEA_10 + SUM_PN_10 + SUM_PEERP_10 + SUM_PEERE_10+ SUM_WITS_10 + SUM_WITP_10 + SUM_PVA_10. 
EXECUTE.
COMPUTE MACE_SUM_11=SUM_SEXA_11 + SUM_PPA_11 + SUM_EN_11 + SUM_PNVEA_11 + SUM_PN_11 + SUM_PEERP_11 + SUM_PEERE_11+ SUM_WITS_11 + SUM_WITP_11 + SUM_PVA_11. 
EXECUTE.
COMPUTE MACE_SUM_12=SUM_SEXA_12 + SUM_PPA_12 + SUM_EN_12 + SUM_PNVEA_12 + SUM_PN_12 + SUM_PEERP_12 + SUM_PEERE_12+ SUM_WITS_12 + SUM_WITP_12 + SUM_PVA_12. 
EXECUTE.
COMPUTE MACE_SUM_13=SUM_SEXA_13 + SUM_PPA_13 + SUM_EN_13 + SUM_PNVEA_13 + SUM_PN_13 + SUM_PEERP_13 + SUM_PEERE_13+ SUM_WITS_13 + SUM_WITP_13 + SUM_PVA_13.
EXECUTE.
COMPUTE MACE_SUM_14=SUM_SEXA_14 + SUM_PPA_14 + SUM_EN_14 + SUM_PNVEA_14 + SUM_PN_14 + SUM_PEERP_14 + SUM_PEERE_14+ SUM_WITS_14 + SUM_WITP_14 + SUM_PVA_14. 
EXECUTE.
COMPUTE MACE_SUM_15=SUM_SEXA_15 + SUM_PPA_15 + SUM_EN_15 + SUM_PNVEA_15 + SUM_PN_15 + SUM_PEERP_15 + SUM_PEERE_15+ SUM_WITS_15 + SUM_WITP_15 + SUM_PVA_15. 
EXECUTE.
COMPUTE MACE_SUM_16=SUM_SEXA_16 + SUM_PPA_16 + SUM_EN_16 + SUM_PNVEA_16 + SUM_PN_16 + SUM_PEERP_16 + SUM_PEERE_16+ SUM_WITS_16 + SUM_WITP_16 + SUM_PVA_16. 
EXECUTE.
COMPUTE MACE_SUM_17=SUM_SEXA_17 + SUM_PPA_17 + SUM_EN_17 + SUM_PNVEA_17 + SUM_PN_17 + SUM_PEERP_17 + SUM_PEERE_17+ SUM_WITS_17 + SUM_WITP_17 + SUM_PVA_17. 
EXECUTE.
COMPUTE MACE_SUM_18=SUM_SEXA_18 + SUM_PPA_18 + SUM_EN_18 + SUM_PNVEA_18 + SUM_PN_18 + SUM_PEERP_18 + SUM_PEERE_18+ SUM_WITS_18 + SUM_WITP_18 + SUM_PVA_18. 
EXECUTE.

******4d Calculate the  MACE Sum-by-Duration score by adding the sum scores for each age across the 18 years
****** This gives a total score ranging from 0-1800, which is converted to a 0-100 scale by dividing on 18

COMPUTE MACE_Sum_by_Duration=(MACE_SUM_1 + MACE_SUM_2 + MACE_SUM_3 + MACE_SUM_4 + MACE_SUM_5 + MACE_SUM_6 + MACE_SUM_7 + MACE_SUM_8 + MACE_SUM_9 + 
MACE_SUM_10 + MACE_SUM_11 + MACE_SUM_12 + MACE_SUM_13 + MACE_SUM_14 + MACE_SUM_15 + MACE_SUM_16 + MACE_SUM_17 + MACE_SUM_18)/18.
EXECUTE.

******* STEP 5 MULTISCORE TIMING/ MACE Duration score. This procedure  creates a duration score (range 0-18) based on first calculating, for each of the 18 age levels, 
*** whether ANY of the 10 subscales is given a score above clinical cut off (yes, no) and then summing this up for the 18 years.

RECODE PVA_1 (Lowest thru 2=0) (3 thru Highest=1) INTO MULTI_PVA_1. 
EXECUTE. 
RECODE PVA_2 (Lowest thru 2=0) (3 thru Highest=1) INTO MULTI_PVA_2. 
EXECUTE. 
RECODE PVA_3 (Lowest thru 2=0) (3 thru Highest=1) INTO MULTI_PVA_3. 
EXECUTE. 
RECODE PVA_4 (Lowest thru 2=0) (3 thru Highest=1) INTO MULTI_PVA_4. 
EXECUTE. 
RECODE PVA_5 (Lowest thru 2=0) (3 thru Highest=1) INTO MULTI_PVA_5. 
EXECUTE. 
RECODE PVA_6 (Lowest thru 2=0) (3 thru Highest=1) INTO MULTI_PVA_6. 
EXECUTE. 
RECODE PVA_7 (Lowest thru 2=0) (3 thru Highest=1) INTO MULTI_PVA_7. 
EXECUTE. 
RECODE PVA_8 (Lowest thru 2=0) (3 thru Highest=1) INTO MULTI_PVA_8. 
EXECUTE. 
RECODE PVA_9 (Lowest thru 2=0) (3 thru Highest=1) INTO MULTI_PVA_9. 
EXECUTE. 
RECODE PVA_10 (Lowest thru 2=0) (3 thru Highest=1) INTO MULTI_PVA_10. 
EXECUTE. 
RECODE PVA_11 (Lowest thru 2=0) (3 thru Highest=1) INTO MULTI_PVA_11. 
EXECUTE. 
RECODE PVA_12 (Lowest thru 2=0) (3 thru Highest=1) INTO MULTI_PVA_12. 
EXECUTE. 
RECODE PVA_13 (Lowest thru 2=0) (3 thru Highest=1) INTO MULTI_PVA_13. 
EXECUTE. 
RECODE PVA_14 (Lowest thru 2=0) (3 thru Highest=1) INTO MULTI_PVA_14. 
EXECUTE. 
RECODE PVA_15 (Lowest thru 2=0) (3 thru Highest=1) INTO MULTI_PVA_15. 
EXECUTE. 
RECODE PVA_16 (Lowest thru 2=0) (3 thru Highest=1) INTO MULTI_PVA_16. 
EXECUTE. 
RECODE PVA_17 (Lowest thru 2=0) (3 thru Highest=1) INTO MULTI_PVA_17. 
EXECUTE. 
RECODE PVA_18 (Lowest thru 2=0) (3 thru Highest=1) INTO MULTI_PVA_18. 
EXECUTE.  

RECODE PNVEA_1 (Lowest thru 1=0) (2 thru Highest=1) INTO MULTI_PNVEA_1. 
EXECUTE. 
RECODE PNVEA_2 (Lowest thru 1=0) (2 thru Highest=1) INTO MULTI_PNVEA_2. 
EXECUTE. 
RECODE PNVEA_3 (Lowest thru 1=0) (2 thru Highest=1) INTO MULTI_PNVEA_3. 
EXECUTE. 
RECODE PNVEA_4 (Lowest thru 1=0) (2 thru Highest=1) INTO MULTI_PNVEA_4. 
EXECUTE. 
RECODE PNVEA_5 (Lowest thru 1=0) (2 thru Highest=1) INTO MULTI_PNVEA_5. 
EXECUTE. 
RECODE PNVEA_6 (Lowest thru 1=0) (2 thru Highest=1) INTO MULTI_PNVEA_6. 
EXECUTE. 
RECODE PNVEA_7 (Lowest thru 1=0) (2 thru Highest=1) INTO MULTI_PNVEA_7. 
EXECUTE. 
RECODE PNVEA_8 (Lowest thru 1=0) (2 thru Highest=1) INTO MULTI_PNVEA_8. 
EXECUTE. 
RECODE PNVEA_9 (Lowest thru 1=0) (2 thru Highest=1) INTO MULTI_PNVEA_9. 
EXECUTE. 
RECODE PNVEA_10 (Lowest thru 1=0) (2 thru Highest=1) INTO MULTI_PNVEA_10. 
EXECUTE. 
RECODE PNVEA_11 (Lowest thru 1=0) (2 thru Highest=1) INTO MULTI_PNVEA_11. 
EXECUTE. 
RECODE PNVEA_12 (Lowest thru 1=0) (2 thru Highest=1) INTO MULTI_PNVEA_12. 
EXECUTE. 
RECODE PNVEA_13 (Lowest thru 1=0) (2 thru Highest=1) INTO MULTI_PNVEA_13. 
EXECUTE. 
RECODE PNVEA_14 (Lowest thru 1=0) (2 thru Highest=1) INTO MULTI_PNVEA_14. 
EXECUTE. 
RECODE PNVEA_15 (Lowest thru 1=0) (2 thru Highest=1) INTO MULTI_PNVEA_15. 
EXECUTE. 
RECODE PNVEA_16 (Lowest thru 1=0) (2 thru Highest=1) INTO MULTI_PNVEA_16. 
EXECUTE. 
RECODE PNVEA_17 (Lowest thru 1=0) (2 thru Highest=1) INTO MULTI_PNVEA_17. 
EXECUTE. 
RECODE PNVEA_18 (Lowest thru 1=0) (2 thru Highest=1) INTO MULTI_PNVEA_18. 
EXECUTE.  

RECODE PPA_1 (Lowest thru 2=0) (3 thru Highest=1) INTO MULTI_PPA_1. 
EXECUTE. 
RECODE PPA_2 (Lowest thru 2=0) (3 thru Highest=1)INTO MULTI_PPA_2. 
EXECUTE. 
RECODE PPA_3 (Lowest thru 2=0) (3 thru Highest=1) INTO MULTI_PPA_3. 
EXECUTE. 
RECODE PPA_4 (Lowest thru 2=0) (3 thru Highest=1) INTO MULTI_PPA_4. 
EXECUTE. 
RECODE PPA_5 (Lowest thru 2=0) (3 thru Highest=1) INTO MULTI_PPA_5. 
EXECUTE. 
RECODE PPA_6 (Lowest thru 2=0) (3 thru Highest=1) INTO MULTI_PPA_6. 
EXECUTE. 
RECODE PPA_7 (Lowest thru 2=0) (3 thru Highest=1) INTO MULTI_PPA_7. 
EXECUTE. 
RECODE PPA_8 (Lowest thru 2=0) (3 thru Highest=1) INTO MULTI_PPA_8. 
EXECUTE. 
RECODE PPA_9 (Lowest thru 2=0) (3 thru Highest=1) INTO MULTI_PPA_9. 
EXECUTE. 
RECODE PPA_10 (Lowest thru 2=0) (3 thru Highest=1) INTO MULTI_PPA_10. 
EXECUTE. 
RECODE PPA_11 (Lowest thru 2=0) (3 thru Highest=1) INTO MULTI_PPA_11. 
EXECUTE. 
RECODE PPA_12 (Lowest thru 2=0) (3 thru Highest=1) INTO MULTI_PPA_12. 
EXECUTE. 
RECODE PPA_13 (Lowest thru 2=0) (3 thru Highest=1) INTO MULTI_PPA_13. 
EXECUTE. 
RECODE PPA_14 (Lowest thru 2=0) (3 thru Highest=1) INTO MULTI_PPA_14. 
EXECUTE. 
RECODE PPA_15 (Lowest thru 2=0) (3 thru Highest=1) INTO MULTI_PPA_15. 
EXECUTE. 
RECODE PPA_16 (Lowest thru 2=0) (3 thru Highest=1) INTO MULTI_PPA_16. 
EXECUTE. 
RECODE PPA_17 (Lowest thru 2=0) (3 thru Highest=1) INTO MULTI_PPA_17. 
EXECUTE. 
RECODE PPA_18(Lowest thru 2=0) (3 thru Highest=1) INTO MULTI_PPA_18. 
EXECUTE.  

RECODE EN_1 (Lowest thru 4=0) (5 thru Highest=1) INTO MULTI_EN_1. 
EXECUTE. 
RECODE EN_2 (Lowest thru 4=0) (5 thru Highest=1) INTO MULTI_EN_2. 
EXECUTE. 
RECODE EN_3(Lowest thru 4=0) (5 thru Highest=1) INTO MULTI_EN_3. 
EXECUTE. 
RECODE EN_4 (Lowest thru 4=0) (5 thru Highest=1) INTO MULTI_EN_4. 
EXECUTE. 
RECODE EN_5(Lowest thru 4=0) (5 thru Highest=1) INTO MULTI_EN_5. 
EXECUTE. 
RECODE EN_6 (Lowest thru 4=0) (5 thru Highest=1) INTO MULTI_EN_6. 
EXECUTE. 
RECODE EN_7 (Lowest thru 4=0) (5 thru Highest=1)INTO MULTI_EN_7. 
EXECUTE. 
RECODE EN_8 (Lowest thru 4=0) (5 thru Highest=1) INTO MULTI_EN_8. 
EXECUTE. 
RECODE EN_9(Lowest thru 4=0) (5 thru Highest=1) INTO MULTI_EN_9. 
EXECUTE. 
RECODE EN_10 (Lowest thru 4=0) (5 thru Highest=1) INTO MULTI_EN_10. 
EXECUTE. 
RECODE EN_11 (Lowest thru 4=0) (5 thru Highest=1) INTO MULTI_EN_11. 
EXECUTE. 
RECODE EN_12 (Lowest thru 4=0) (5 thru Highest=1)INTO MULTI_EN_12. 
EXECUTE. 
RECODE EN_13 (Lowest thru 4=0) (5 thru Highest=1) INTO MULTI_EN_13. 
EXECUTE. 
RECODE EN_14(Lowest thru 4=0) (5 thru Highest=1) INTO MULTI_EN_14. 
EXECUTE. 
RECODE EN_15(Lowest thru 4=0) (5 thru Highest=1) INTO MULTI_EN_15. 
EXECUTE. 
RECODE EN_16(Lowest thru 4=0) (5 thru Highest=1) INTO MULTI_EN_16. 
EXECUTE. 
RECODE EN_17 (Lowest thru 4=0) (5 thru Highest=1) INTO MULTI_EN_17. 
EXECUTE. 
RECODE EN_18 (Lowest thru 4=0) (5 thru Highest=1) INTO MULTI_EN_18. 
EXECUTE.

RECODE PN_1 (Lowest thru 1=0) (2 thru Highest=1) INTO MULTI_PN_1. 
EXECUTE. 
RECODE PN_2 (Lowest thru 1=0) (2 thru Highest=1) INTO MULTI_PN_2. 
EXECUTE. 
RECODE PN_3 (Lowest thru 1=0) (2 thru Highest=1) INTO MULTI_PN_3. 
EXECUTE. 
RECODE PN_4 (Lowest thru 1=0) (2 thru Highest=1) INTO MULTI_PN_4. 
EXECUTE. 
RECODE PN_5 (Lowest thru 1=0) (2 thru Highest=1) INTO MULTI_PN_5. 
EXECUTE. 
RECODE PN_6 (Lowest thru 1=0) (2 thru Highest=1) INTO MULTI_PN_6. 
EXECUTE. 
RECODE PN_7 (Lowest thru 1=0) (2 thru Highest=1) INTO MULTI_PN_7. 
EXECUTE. 
RECODE PN_8 (Lowest thru 1=0) (2 thru Highest=1) INTO MULTI_PN_8. 
EXECUTE. 
RECODE PN_9 (Lowest thru 1=0) (2 thru Highest=1) INTO MULTI_PN_9. 
EXECUTE. 
RECODE PN_10 (Lowest thru 1=0) (2 thru Highest=1) INTO MULTI_PN_10. 
EXECUTE. 
RECODE PN_11 (Lowest thru 1=0) (2 thru Highest=1) INTO MULTI_PN_11. 
EXECUTE. 
RECODE PN_12 (Lowest thru 1=0) (2 thru Highest=1) INTO MULTI_PN_12. 
EXECUTE. 
RECODE PN_13 (Lowest thru 1=0) (2 thru Highest=1) INTO MULTI_PN_13. 
EXECUTE. 
RECODE PN_14 (Lowest thru 1=0) (2 thru Highest=1) INTO MULTI_PN_14. 
EXECUTE. 
RECODE PN_15 (Lowest thru 1=0) (2 thru Highest=1) INTO MULTI_PN_15. 
EXECUTE. 
RECODE PN_16 (Lowest thru 1=0) (2 thru Highest=1) INTO MULTI_PN_16. 
EXECUTE. 
RECODE PN_17 (Lowest thru 1=0) (2 thru Highest=1) INTO MULTI_PN_17. 
EXECUTE. 
RECODE PN_18 (Lowest thru 1=0) (2 thru Highest=1) INTO MULTI_PN_18. 
EXECUTE.  

RECODE WITP_1 (Lowest thru 2=0) (3 thru Highest=1) INTO MULTI_WITP_1. 
EXECUTE. 
RECODE WITP_2 (Lowest thru 2=0) (3 thru Highest=1)INTO MULTI_WITP_2. 
EXECUTE. 
RECODE WITP_3(Lowest thru 2=0) (3 thru Highest=1) INTO MULTI_WITP_3. 
EXECUTE. 
RECODE WITP_4 (Lowest thru 2=0) (3 thru Highest=1) INTO MULTI_WITP_4. 
EXECUTE. 
RECODE WITP_5(Lowest thru 2=0) (3 thru Highest=1) INTO MULTI_WITP_5. 
EXECUTE. 
RECODE WITP_6 (Lowest thru 2=0) (3 thru Highest=1) INTO MULTI_WITP_6. 
EXECUTE. 
RECODE WITP_7 (Lowest thru 2=0) (3 thru Highest=1) INTO MULTI_WITP_7. 
EXECUTE. 
RECODE WITP_8 (Lowest thru 2=0) (3 thru Highest=1) INTO MULTI_WITP_8. 
EXECUTE. 
RECODE WITP_9 (Lowest thru 2=0) (3 thru Highest=1) INTO MULTI_WITP_9. 
EXECUTE. 
RECODE WITP_10 (Lowest thru 2=0) (3 thru Highest=1) INTO MULTI_WITP_10. 
EXECUTE. 
RECODE WITP_11 (Lowest thru 2=0) (3 thru Highest=1) INTO MULTI_WITP_11. 
EXECUTE. 
RECODE WITP_12 (Lowest thru 2=0) (3 thru Highest=1) INTO MULTI_WITP_12. 
EXECUTE. 
RECODE WITP_13 (Lowest thru 2=0) (3 thru Highest=1) INTO MULTI_WITP_13. 
EXECUTE. 
RECODE WITP_14 (Lowest thru 2=0) (3 thru Highest=1)INTO MULTI_WITP_14. 
EXECUTE. 
RECODE WITP_15 (Lowest thru 2=0) (3 thru Highest=1) INTO MULTI_WITP_15. 
EXECUTE. 
RECODE WITP_16 (Lowest thru 2=0) (3 thru Highest=1) INTO MULTI_WITP_16. 
EXECUTE. 
RECODE WITP_17 (Lowest thru 2=0) (3 thru Highest=1) INTO MULTI_WITP_17. 
EXECUTE. 
RECODE WITP_18(Lowest thru 2=0) (3 thru Highest=1) INTO MULTI_WITP_18. 
EXECUTE.  

RECODE WITS_1 (Lowest thru 1=0) (2 thru Highest=1) INTO MULTI_WITS_1. 
EXECUTE. 
RECODE WITS_2 (Lowest thru 1=0) (2 thru Highest=1)INTO MULTI_WITS_2. 
EXECUTE. 
RECODE WITS_3(Lowest thru 1=0) (2 thru Highest=1) INTO MULTI_WITS_3. 
EXECUTE. 
RECODE WITS_4 (Lowest thru 1=0) (2 thru Highest=1) INTO MULTI_WITS_4. 
EXECUTE. 
RECODE WITS_5(Lowest thru 1=0) (2 thru Highest=1) INTO MULTI_WITS_5. 
EXECUTE. 
RECODE WITS_6 (Lowest thru 1=0) (2 thru Highest=1) INTO MULTI_WITS_6. 
EXECUTE. 
RECODE WITS_7 (Lowest thru 1=0) (2 thru Highest=1) INTO MULTI_WITS_7. 
EXECUTE. 
RECODE WITS_8 (Lowest thru 1=0) (2 thru Highest=1) INTO MULTI_WITS_8. 
EXECUTE. 
RECODE WITS_9 (Lowest thru 1=0) (2 thru Highest=1) INTO MULTI_WITS_9. 
EXECUTE. 
RECODE WITS_10 (Lowest thru 1=0) (2 thru Highest=1) INTO MULTI_WITS_10. 
EXECUTE. 
RECODE WITS_11 (Lowest thru 1=0) (2 thru Highest=1) INTO MULTI_WITS_11. 
EXECUTE. 
RECODE WITS_12 (Lowest thru 1=0) (2 thru Highest=1) INTO MULTI_WITS_12. 
EXECUTE. 
RECODE WITS_13 (Lowest thru 1=0) (2 thru Highest=1) INTO MULTI_WITS_13. 
EXECUTE. 
RECODE WITS_14 (Lowest thru 1=0) (2 thru Highest=1)INTO MULTI_WITS_14. 
EXECUTE. 
RECODE WITS_15 (Lowest thru 1=0) (2 thru Highest=1) INTO MULTI_WITS_15. 
EXECUTE. 
RECODE WITS_16 (Lowest thru 1=0) (2 thru Highest=1) INTO MULTI_WITS_16. 
EXECUTE. 
RECODE WITS_17 (Lowest thru 1=0) (2 thru Highest=1) INTO MULTI_WITS_17. 
EXECUTE. 
RECODE WITS_18(Lowest thru 1=0) (2 thru Highest=1) INTO MULTI_WITS_18. 
EXECUTE.  

RECODE PEERE_1 (Lowest thru 2=0) (3 thru Highest=1) INTO MULTI_PEERE_1. 
EXECUTE. 
RECODE PEERE_2 (Lowest thru 2=0) (3 thru Highest=1)INTO MULTI_PEERE_2. 
EXECUTE. 
RECODE PEERE_3 (Lowest thru 2=0) (3 thru Highest=1) INTO MULTI_PEERE_3. 
EXECUTE. 
RECODE PEERE_4 (Lowest thru 2=0) (3 thru Highest=1) INTO MULTI_PEERE_4. 
EXECUTE. 
RECODE PEERE_5 (Lowest thru 2=0) (3 thru Highest=1) INTO MULTI_PEERE_5. 
EXECUTE. 
RECODE PEERE_6 (Lowest thru 2=0) (3 thru Highest=1) INTO MULTI_PEERE_6. 
EXECUTE. 
RECODE PEERE_7 (Lowest thru 2=0) (3 thru Highest=1) INTO MULTI_PEERE_7. 
EXECUTE. 
RECODE PEERE_8 (Lowest thru 2=0) (3 thru Highest=1) INTO MULTI_PEERE_8. 
EXECUTE. 
RECODE PEERE_9 (Lowest thru 2=0) (3 thru Highest=1) INTO MULTI_PEERE_9. 
EXECUTE. 
RECODE PEERE_10 (Lowest thru 2=0) (3 thru Highest=1) INTO MULTI_PEERE_10. 
EXECUTE. 
RECODE PEERE_11 (Lowest thru 2=0) (3 thru Highest=1) INTO MULTI_PEERE_11. 
EXECUTE. 
RECODE PEERE_12 (Lowest thru 2=0) (3 thru Highest=1) INTO MULTI_PEERE_12. 
EXECUTE. 
RECODE PEERE_13 (Lowest thru 2=0) (3 thru Highest=1) INTO MULTI_PEERE_13. 
EXECUTE. 
RECODE PEERE_14 (Lowest thru 2=0) (3 thru Highest=1) INTO MULTI_PEERE_14. 
EXECUTE. 
RECODE PEERE_15 (Lowest thru 2=0) (3 thru Highest=1) INTO MULTI_PEERE_15. 
EXECUTE. 
RECODE PEERE_16 (Lowest thru 2=0) (3 thru Highest=1) INTO MULTI_PEERE_16. 
EXECUTE. 
RECODE PEERE_17 (Lowest thru 2=0) (3  thru Highest=1) INTO MULTI_PEERE_17. 
EXECUTE. 
RECODE PEERE_18 (Lowest thru 2=0) (3 thru Highest=1) INTO MULTI_PEERE_18. 
EXECUTE.  

RECODE PEERP_1 (Lowest thru 1=0) (2 thru Highest=1) INTO MULTI_PEERP_1. 
EXECUTE. 
RECODE PEERP_2 (Lowest thru 1=0) (2 thru Highest=1)INTO MULTI_PEERP_2. 
EXECUTE. 
RECODE PEERP_3(Lowest thru 1=0) (2 thru Highest=1) INTO MULTI_PEERP_3. 
EXECUTE. 
RECODE PEERP_4 (Lowest thru 1=0) (2 thru Highest=1) INTO MULTI_PEERP_4. 
EXECUTE. 
RECODE PEERP_5(Lowest thru 1=0) (2 thru Highest=1) INTO MULTI_PEERP_5. 
EXECUTE. 
RECODE PEERP_6 (Lowest thru 1=0) (2 thru Highest=1) INTO MULTI_PEERP_6. 
EXECUTE. 
RECODE PEERP_7 (Lowest thru 1=0) (2 thru Highest=1) INTO MULTI_PEERP_7. 
EXECUTE. 
RECODE PEERP_8 (Lowest thru 1=0) (2 thru Highest=1) INTO MULTI_PEERP_8. 
EXECUTE. 
RECODE PEERP_9 (Lowest thru 1=0) (2 thru Highest=1) INTO MULTI_PEERP_9. 
EXECUTE. 
RECODE PEERP_10 (Lowest thru 1=0) (2 thru Highest=1) INTO MULTI_PEERP_10. 
EXECUTE. 
RECODE PEERP_11 (Lowest thru 1=0) (2 thru Highest=1) INTO MULTI_PEERP_11. 
EXECUTE. 
RECODE PEERP_12 (Lowest thru 1=0) (2 thru Highest=1) INTO MULTI_PEERP_12. 
EXECUTE. 
RECODE PEERP_13 (Lowest thru 1=0) (2 thru Highest=1) INTO MULTI_PEERP_13. 
EXECUTE. 
RECODE PEERP_14 (Lowest thru 1=0) (2 thru Highest=1)INTO MULTI_PEERP_14. 
EXECUTE. 
RECODE PEERP_15 (Lowest thru 1=0) (2 thru Highest=1) INTO MULTI_PEERP_15. 
EXECUTE. 
RECODE PEERP_16 (Lowest thru 1=0) (2 thru Highest=1) INTO MULTI_PEERP_16. 
EXECUTE. 
RECODE PEERP_17 (Lowest thru 1=0) (2 thru Highest=1) INTO MULTI_PEERP_17. 
EXECUTE. 
RECODE PEERP_18(Lowest thru 1=0) (2 thru Highest=1) INTO MULTI_PEERP_18. 
EXECUTE.  

RECODE SEXA_1 (0=0) (1 thru Highest=1) INTO MULTI_SEXA_1. 
EXECUTE. 
RECODE SEXA_2(0=0) (1 thru Highest=1) INTO MULTI_SEXA_2. 
EXECUTE. 
RECODE SEXA_3(0=0) (1 thru Highest=1) INTO MULTI_SEXA_3. 
EXECUTE. 
RECODE SEXA_4 (0=0) (1 thru Highest=1) INTO MULTI_SEXA_4. 
EXECUTE. 
RECODE SEXA_5 (0=0) (1 thru Highest=1) INTO MULTI_SEXA_5. 
EXECUTE. 
RECODE SEXA_6 (0=0) (1 thru Highest=1) INTO MULTI_SEXA_6. 
EXECUTE. 
RECODE SEXA_7 (0=0) (1 thru Highest=1) INTO MULTI_SEXA_7. 
EXECUTE. 
RECODE SEXA_8 (0=0) (1 thru Highest=1) INTO MULTI_SEXA_8. 
EXECUTE. 
RECODE SEXA_9 (0=0) (1 thru Highest=1) INTO MULTI_SEXA_9. 
EXECUTE. 
RECODE SEXA_10(0=0) (1 thru Highest=1) INTO MULTI_SEXA_10. 
EXECUTE. 
RECODE SEXA_11(0=0) (1 thru Highest=1)INTO MULTI_SEXA_11. 
EXECUTE. 
RECODE SEXA_12(0=0) (1 thru Highest=1) INTO MULTI_SEXA_12. 
EXECUTE. 
RECODE SEXA_13 (0=0) (1 thru Highest=1) INTO MULTI_SEXA_13. 
EXECUTE. 
RECODE SEXA_14(0=0) (1 thru Highest=1)INTO MULTI_SEXA_14. 
EXECUTE. 
RECODE SEXA_15(0=0) (1 thru Highest=1) INTO MULTI_SEXA_15. 
EXECUTE. 
RECODE SEXA_16 (0 =0) (1 thru Highest = 1 )INTO MULTI_SEXA_16. 
EXECUTE. 
RECODE SEXA_17 (0=0) (1 thru Highest=1)INTO MULTI_SEXA_17. 
EXECUTE. 
RECODE SEXA_18 (0=0) (1 thru Highest=1) INTO MULTI_SEXA_18. 
EXECUTE.  

**** 5b here, each age level gets a "multiplicity score" with range 0-10 (number of subscales with exposure that exceeds clinical cut-off)

COMPUTE MACE_MULTI_1=MULTI_SEXA_1 + MULTI_PPA_1 + MULTI_EN_1 + MULTI_PNVEA_1 + MULTI_PN_1 + MULTI_PEERP_1+ MULTI_PEERE_1+ MULTI_WITS_1 + MULTI_WITP_1+ MULTI_PVA_1.
EXECUTE.
COMPUTE MACE_MULTI_2=MULTI_SEXA_2 + MULTI_PPA_2 + MULTI_EN_2 + MULTI_PNVEA_2 + MULTI_PN_2 + MULTI_PEERP_2+ MULTI_PEERE_2+ MULTI_WITS_2 + MULTI_WITP_2+ MULTI_PVA_2. 
EXECUTE.
COMPUTE MACE_MULTI_3=MULTI_SEXA_3 + MULTI_PPA_3 + MULTI_EN_3 + MULTI_PNVEA_3 + MULTI_PN_3 + MULTI_PEERP_3+ MULTI_PEERE_3+ MULTI_WITS_3 + MULTI_WITP_3+ MULTI_PVA_3. 
EXECUTE.
COMPUTE MACE_MULTI_4=MULTI_SEXA_4 + MULTI_PPA_4 + MULTI_EN_4 + MULTI_PNVEA_4 + MULTI_PN_4 + MULTI_PEERP_4+ MULTI_PEERE_4+ MULTI_WITS_4 + MULTI_WITP_4+ MULTI_PVA_4. 
EXECUTE.
COMPUTE MACE_MULTI_5=MULTI_SEXA_5 + MULTI_PPA_5 + MULTI_EN_5 + MULTI_PNVEA_5 + MULTI_PN_5 + MULTI_PEERP_5+ MULTI_PEERE_5+ MULTI_WITS_5 + MULTI_WITP_5+ MULTI_PVA_5. 
EXECUTE.
COMPUTE MACE_MULTI_6=MULTI_SEXA_6 + MULTI_PPA_6 + MULTI_EN_6 + MULTI_PNVEA_6 + MULTI_PN_6 + MULTI_PEERP_6+ MULTI_PEERE_6+ MULTI_WITS_6 + MULTI_WITP_6+ MULTI_PVA_6.
EXECUTE.
COMPUTE MACE_MULTI_7=MULTI_SEXA_7 + MULTI_PPA_7 + MULTI_EN_7 + MULTI_PNVEA_7 + MULTI_PN_7 + MULTI_PEERP_7+ MULTI_PEERE_7+ MULTI_WITS_7 + MULTI_WITP_7+ MULTI_PVA_7. 
EXECUTE.
COMPUTE MACE_MULTI_8=MULTI_SEXA_8 + MULTI_PPA_8 + MULTI_EN_8 + MULTI_PNVEA_8 + MULTI_PN_8 + MULTI_PEERP_8+ MULTI_PEERE_8+ MULTI_WITS_8 + MULTI_WITP_8+ MULTI_PVA_8. 
EXECUTE.
COMPUTE MACE_MULTI_9=MULTI_SEXA_9 + MULTI_PPA_9 + MULTI_EN_9 + MULTI_PNVEA_9 + MULTI_PN_9 + MULTI_PEERP_9+ MULTI_PEERE_9+ MULTI_WITS_9 + MULTI_WITP_9+ MULTI_PVA_9.
EXECUTE.
COMPUTE MACE_MULTI_10=MULTI_SEXA_10 + MULTI_PPA_10 + MULTI_EN_10 + MULTI_PNVEA_10 + MULTI_PN_10 + MULTI_PEERP_10+ MULTI_PEERE_10+ MULTI_WITS_10 + MULTI_WITP_10+ MULTI_PVA_10.
EXECUTE.
COMPUTE MACE_MULTI_11=MULTI_SEXA_11 + MULTI_PPA_11 + MULTI_EN_11 + MULTI_PNVEA_11 + MULTI_PN_11 + MULTI_PEERP_11+ MULTI_PEERE_11+ MULTI_WITS_11 + MULTI_WITP_11+ MULTI_PVA_11. 
EXECUTE.
COMPUTE MACE_MULTI_12=MULTI_SEXA_12 + MULTI_PPA_12 + MULTI_EN_12 + MULTI_PNVEA_12 + MULTI_PN_12 + MULTI_PEERP_12+ MULTI_PEERE_12+ MULTI_WITS_12 + MULTI_WITP_12+ MULTI_PVA_12.
EXECUTE.
COMPUTE MACE_MULTI_13=MULTI_SEXA_13 + MULTI_PPA_13 + MULTI_EN_13 + MULTI_PNVEA_13 + MULTI_PN_13 + MULTI_PEERP_13+ MULTI_PEERE_13+ MULTI_WITS_13 + MULTI_WITP_13+ MULTI_PVA_13. 
EXECUTE.
COMPUTE MACE_MULTI_14=MULTI_SEXA_14 + MULTI_PPA_14 + MULTI_EN_14 + MULTI_PNVEA_14 + MULTI_PN_14 + MULTI_PEERP_14+ MULTI_PEERE_14+ MULTI_WITS_14 + MULTI_WITP_14+ MULTI_PVA_14.
EXECUTE.
COMPUTE MACE_MULTI_15=MULTI_SEXA_15 + MULTI_PPA_15 + MULTI_EN_15 + MULTI_PNVEA_15 + MULTI_PN_15 + MULTI_PEERP_15+ MULTI_PEERE_15+ MULTI_WITS_15 + MULTI_WITP_15+ MULTI_PVA_15. 
EXECUTE.
COMPUTE MACE_MULTI_16=MULTI_SEXA_16 + MULTI_PPA_16 + MULTI_EN_16 + MULTI_PNVEA_16 + MULTI_PN_16 + MULTI_PEERP_16+ MULTI_PEERE_16+ MULTI_WITS_16 + MULTI_WITP_16+ MULTI_PVA_16. 
EXECUTE.
COMPUTE MACE_MULTI_17=MULTI_SEXA_17 + MULTI_PPA_17 + MULTI_EN_17 + MULTI_PNVEA_17 + MULTI_PN_17 + MULTI_PEERP_17+ MULTI_PEERE_17+ MULTI_WITS_17 + MULTI_WITP_17+ MULTI_PVA_17. 
EXECUTE.
COMPUTE MACE_MULTI_18=MULTI_SEXA_18 + MULTI_PPA_18 + MULTI_EN_18 + MULTI_PNVEA_18 + MULTI_PN_18 + MULTI_PEERP_18+ MULTI_PEERE_18+ MULTI_WITS_18 + MULTI_WITP_18+ MULTI_PVA_18. 
EXECUTE.

**** 5c - here, each age level/ year is given a score of "1" (else 0) if any of the 10 subscales has been given a score above clinical cut off for that year

RECODE MACE_MULTI_1 (0=0) (1 thru 10=1) INTO MACE_M1.
EXECUTE.
RECODE MACE_MULTI_2 (0=0) (1 thru 10=1) INTO MACE_M2.
EXECUTE.
RECODE MACE_MULTI_3 (0=0) (1 thru 10=1) INTO MACE_M3.
EXECUTE.
RECODE MACE_MULTI_4 (0=0) (1 thru 10=1) INTO MACE_M4.
EXECUTE.
RECODE MACE_MULTI_5 (0=0) (1 thru 10=1) INTO MACE_M5.
EXECUTE.
RECODE MACE_MULTI_6 (0=0) (1 thru 10=1) INTO MACE_M6.
EXECUTE.
RECODE MACE_MULTI_7 (0=0) (1 thru 10=1) INTO MACE_M7.
EXECUTE.
RECODE MACE_MULTI_8 (0=0) (1 thru 10=1) INTO MACE_M8.
EXECUTE.
RECODE MACE_MULTI_9 (0=0) (1 thru 10=1) INTO MACE_M9.
EXECUTE.
RECODE MACE_MULTI_10 (0=0) (1 thru 10=1) INTO MACE_M10.
EXECUTE.
RECODE MACE_MULTI_11 (0=0) (1 thru 10=1) INTO MACE_M11.
EXECUTE.
RECODE MACE_MULTI_12 (0=0) (1 thru 10=1) INTO MACE_M12.
EXECUTE.
RECODE MACE_MULTI_13 (0=0) (1 thru 10=1) INTO MACE_M13.
EXECUTE.
RECODE MACE_MULTI_14 (0=0) (1 thru 10=1) INTO MACE_M14.
EXECUTE.
RECODE MACE_MULTI_15 (0=0) (1 thru 10=1) INTO MACE_M15.
EXECUTE.
RECODE MACE_MULTI_16 (0=0) (1 thru 10=1) INTO MACE_M16.
EXECUTE.
RECODE MACE_MULTI_17 (0=0) (1 thru 10=1) INTO MACE_M17.
EXECUTE.
RECODE MACE_MULTI_18 (0=0) (1 thru 10=1) INTO MACE_M18.
EXECUTE.

*** 5d. Calculate the MACE Duration score, providing a 0-18 scale for the number of years with exposure above clinical cut off (all 10 subscales considered) 

COMPUTE MACE_Duration = MACE_M1 + MACE_M2 + MACE_M3 + MACE_M4 + MACE_M5 + MACE_M6 + MACE_M7 + MACE_M8 + MACE_M9+  MACE_M10 + MACE_M11 + MACE_M12 + MACE_M13 + MACE_M14 + MACE_M15 + MACE_M16 + MACE_M17 + MACE_M18.
EXECUTE. 

*** STEP 6 Subtotal scores for Neglect (two subscales for emotional and physical neglect) and Abuse (the remaining 8 subscales)

COMPUTE Neglect_sum = SUM_EN + SUM_PN.
EXECUTE.
COMPUTE Abuse_sum = MACE_SUM - Neglect_sum.
EXECUTE.
